# Supplementary material for: Genome resequencing reveals the evolutionary history of garlic reproduction traits
Source: Hortic Res. 2023 Oct 17;10(11):uhad208. doi: 10.1093/hr/uhad208 (PMC10689055; doi:10.1093/hr/uhad208)
Supplement: Supplementary_Tables_uhad208 [file supplementary_tables_uhad208.xlsx]

## Sheet: Table S1
Table S1 Statistical data for resequencing of 50 accessions
Samples	Clean reads	Clean base (bp)	Mapped rate (%)	Coverage	Mean depth
S2	949316240	142397436000	99.12	0.8964	10.03
S67	1175696452	176354467800	99.04	0.9143	10.23
S95	1205437518	180815627700	98.85	0.7158	6.93
S114	1025711184	153856677600	99.09	0.9048	9.09
S147	1075728638	161359295700	98.91	0.8809	9.69
S158	910335682	136550352300	98.94	0.8698	8.43
S172	996933760	149540064000	98.97	0.8719	9.12
S203	1038111240	155716686000	99.1	0.9054	8.85
S257	1018228668	152734300200	98.9	0.8662	8.83
S2000	1073903684	161085552600	99.23	0.8701	9.3915
S2128	1040184948	156027742200	99.45	0.875	9.0795
S2163	1087801796	163170269400	98.71	0.9061	9.4706
S2216	1092790272	163918540800	99.29	0.8791	9.4682
S2270	965031802	144754770300	96.16	0.8965	8.1103
S2284	1103264132	165489619800	99.54	0.9061	9.5949
S2297	1203796214	180569432100	99.39	0.9118	10.5652
S2578	1055743108	158361466200	97.81	0.8752	8.9487
S3028	940912884	141136932600	99.73	0.8615	8.2447
S3118	1042190628	156328594200	99.22	0.8771	9.1155
S3207	1144364458	171654668700	99.7	0.9658	9.965
S3212	991335600	148700340000	99.61	0.8731	8.7269
S3214	971889074	145783361100	99.33	0.8716	8.4971
S3215	1000044046	150006606900	99.54	0.877	8.7744
S3230	1092124702	163818705300	99.18	0.8772	9.5209
S3231	1270477516	190571627400	99.47	0.9127	11.047
S3241	1086076810	162911521500	99.34	0.9021	9.463
S3242	1120881514	168132227100	99.4	0.9643	9.6895
S3243	1126249948	168937492200	99.47	0.9644	9.7145
S3249	1156581706	173487255900	99.73	0.9051	10.0341
S3250	1187638328	178145749200	99.34	0.8905	10.2763
S3251	1138834838	170825225700	99.67	0.9079	9.9436
S3252	1081678868	162251830200	99.63	0.906	9.5007
S3255	1043218626	156482793900	99	0.8774	9.0856
S3256	1148721168	172308175200	96.07	0.9072	9.655
S3257	1021828386	153274257900	99.65	0.8821	9.0057
S3258	1199018860	179852829000	99.65	0.9068	10.4713
S3259	975800056	146370008400	99.49	0.8719	8.6083
S3261	996129206	149419380900	99.53	0.8729	8.7333
S3267	1055273720	158291058000	99.65	0.9043	9.2537
S3273	1111540694	166731104100	99.66	0.8798	9.6548
S3274	1045065296	156759794400	99.45	0.8822	9.1509
S3275	999580972	149937145800	99.42	0.8738	8.7333
S3290	1315711330	197356699500	99.82	0.9698	11.5695
S3291	990558484	148583772600	99.6	0.8735	8.6995
S3296	1165242944	174786441600	99.57	0.9673	10.1304
S3298	1082798636	162419795400	99.58	0.9618	9.4608
S3299	1110486552	166572982800	99.43	0.879	9.6276
S3368	1215335802	182300370300	99.3	0.8846	10.5752
S3371	1042306108	156345916200	99.64	0.9616	9.1318
S87	986614692	147992203800	99.77	0.8639	8.6724

## Sheet: Table S2
Table S2 Statistics and distribution of SNPs identified from 50 garlic accessions by resequencing
Chr	SNP	Intergenic	Exonic	Intronic	nonsynonymous	synonymous
Chr1	21974389	21556211	56584	361594	33961	22623
Chr2	33990405	33277103	96589	616713	56119	40470
Chr3	22973555	22543630	58315	371610	34504	23811
Chr4	30682047	30077268	82275	522504	47708	34567
Chr5	28195077	27580323	75823	538931	44196	31627
Chr6	31380683	30731256	83533	565894	48539	34994
Chr7	36229015	35464989	84857	679169	52553	32304
Chr8	26747308	26219049	71747	456512	42261	29486
scaffod	18761700	18523911	44451	193338	26671	17780
Total	250934179	245973740	654174	4306265	386512	267662

## Sheet: Table S3
Table S3 Statistics and distribution of small indels identified from 50 garlic accessions by resequencing
Region	Number
downstream	272736
exonic	42060
frameshift deletion	20797
frameshift insertion	10836
non-frameshift deletion	4947
non-frameshift insertion	2638
stop gain	1056
stop loss	261
unknown	1525
intergenic	20726943
intronic	634898
splicing	1149
upstream	265442

## Sheet: Table S4
Table S4 Basic information for 50 resequenced accessions together with 84 reported reported accessions
Accession ID	Group	Origin country	Collected Site	Bolting type
S2	G3	Australia		bolter with abnormal flowers
S5	CG1	China	Tianjin	bolter with abnormal flowers
S7	CG1	China	Guizhou	bolter with abnormal flowers
S9	CG1	China	Shandong	bolter with abnormal flowers
S14	CG2	China	Shandong	bolter with abnormal flowers
S15	CG1	China	Hunan	bolter with abnormal flowers
S18	CG2	China		bolter with abnormal flowers
S19	CG1	China	Sichuan	bolter with abnormal flowers
S21	CG1	China		bolter with abnormal flowers
S22	CG2	China	Hebei	bolter with abnormal flowers
S24	BG	China	Gansu	non-bolter
S25	CG1	China	Henan	bolter with abnormal flowers
S29	CG2	China	Shanxi	bolter with abnormal flowers
S30	CG2	China	Hebei	bolter with abnormal flowers
S31	CG2	China	Shandong	bolter with abnormal flowers
S33	CG2	China	Heilongjiang	bolter with abnormal flowers
S38	BG	China	Xinjiang	non-bolter
S39	CG2	China	Shandong	bolter with abnormal flowers
S41	G4	China	Xinjiang	non-bolter
S46	CG2	China	Shandong	bolter with abnormal flowers
S54	CG1	China	Shandong	bolter with abnormal flowers
S56	CG2	China	Shandong	bolter with abnormal flowers
S59	CG1	China	Shandong	bolter with abnormal flowers
S60	BG	China	Gansu	non-bolter
S61	BG	China	Gansu	non-bolter
S64	CG2	China	Shanxi	non-bolter
S67	G3	America		non-bolter
S78	CG2	China	Henan	bolter with abnormal flowers
S81	CG2	China	Xinjiang	bolter with abnormal flowers
S82	CG1	Japan		non-bolter
S85	CG1	China		bolter with abnormal flowers
S88	CG2	Russia		bolter with abnormal flowers
S89	CG1	China	Taiwan	bolter with abnormal flowers
S92	G4	China	Xinjiang	non-bolter
S93	CG2	Thailand		bolter with abnormal flowers
S95	BG	Ukraine		bolter with abnormal flowers
S97	CG1	China	Guizhou	bolter with abnormal flowers
S98	CG2	Spain		bolter with abnormal flowers
S110	CG1	China	Henan	bolter with abnormal flowers
S111	CG2	China	Shanxi	bolter with abnormal flowers
S114	G3	China	Shanxi	non-bolter
S116	BG	China	Xiangjiang	non-bolter
S117	CG2	China	Xinjiang	bolter with abnormal flowers
S119	CG1	China	Shandong	bolter with abnormal flowers
S122	CG1	China	Hebei	bolter with abnormal flowers
S123	BG	China	Shanxi	non-bolter
S125	CG2	China	Guangxi	bolter with abnormal flowers
S129	CG2	China	Yunan	bolter with abnormal flowers
S130	BG	China	Xinjiang	non-bolter
S131	CG1	China		bolter with abnormal flowers
S133	CG2	China	Henan	bolter with abnormal flowers
S136	CG2	China		bolter with abnormal flowers
S139	G4	Turkey		bolter with abnormal flowers
S144	CG2	Canada		bolter with abnormal flowers
S147	G4	Canada		non-bolter
S148	CG2	Canada		bolter with abnormal flowers
S150	BG	Canada		non-bolter
S158	BG	Canada		bolter with abnormal flowers
S172	BG	Canada		bolter with abnormal flowers
S182	G4	Eygpt		bolter with abnormal flowers
S183	G4	Eygpt		non-bolter
S190	CG2	China	Hebei	bolter with abnormal flowers
S191	CG2	China	Shandong	bolter with abnormal flowers
S196	CG1	China	Hubei	bolter with abnormal flowers
S197	CG1	China	Shandong	bolter with abnormal flowers
S198	CG2	China		bolter with abnormal flowers
S201	CG2	China	Shandong	bolter with abnormal flowers
S202	CG2	China	Shandong	bolter with abnormal flowers
S203	G3	America		non-bolter
S209	CG2	China	Jilin	bolter with abnormal flowers
S210	CG2	China	Jilin	bolter with abnormal flowers
S212	CG2	China	Jiangsu	bolter with abnormal flowers
S213	CG1	China	Qinghai	bolter with abnormal flowers
S215	CG2	China	Shanxi	bolter with abnormal flowers
S220	CG2	China	Shandong	bolter with abnormal flowers
S225	BG	China	Xinjiang	bolter with abnormal flowers
S230	G4	Greece		bolter with abnormal flowers
S232	G4	Israel		bolter with abnormal flowers
S236	CG1	China	Yunan	bolter with abnormal flowers
S237	CG1	China	Sichuan	bolter with abnormal flowers
S238	CG1	China	Jiangsu	bolter with abnormal flowers
S240	CG2	China	Jiangsu	bolter with abnormal flowers
S241	CG1	China	Shandong	bolter with abnormal flowers
S243	G4	China	Xinjiang	bolter with abnormal flowers
S246	CG2	China	Xizang	bolter with abnormal flowers
S248	CG2	China	Sichuan	bolter with abnormal flowers
S249	CG1	China	Guizhou	bolter with abnormal flowers
S254	CG2	China	Gansu	bolter with abnormal flowers
S257	BG	Canada		non-bolter
S258	G4	China	Xinjiang	non-bolter
S259	CG2	China	Xinjiang	bolter with abnormal flowers
S261	G4	China	Xiangjiang	bolter with abnormal flowers
S269	CG1	China	Sichuan	bolter with abnormal flowers
S2000	BG	Kazakhstan	Karatau	bolter with normal flowers
S2128	G4	France	Toulouse	non-bolter
S2163	G3	Israel		non-bolter
S2216	CG1	China	Henan	bolter with abnormal flowers
S2270	G3	Italy		non-bolter
S2284	G3	Israel		bolter with abnormal flowers
S2297	G3	Israel		non-bolter
S2578	G4	Kazakhstan		bolter with abnormal flowers
S3028	BG	Kyrgyzstan		bolter with normal flowers
S3118	BG	USDA		bolter with normal flowers
S3207	CG2	Spain		bolter with abnormal flowers
S3212	BG	Japan		bolter with normal flowers
S3214	BG	Japan		bolter with normal flowers
S3215	BG	Japan		bolter with normal flowers
S3230	G4	Israel		non-bolter
S3231	G3	Bulgaria		non-bolter
S3241	G3	California, USA		non-bolter
S3242	CG2	China	Yunnan	bolter with abnormal flowers
S3243	CG2	China	Yunnan	bolter with abnormal flowers
S3249	G3	Japan		bolter with abnormal flowers
S3250	BG	Ukraina		bolter with abnormal flowers
S3251	G3	Sweden		non-bolter
S3252	G3	French		non-bolter
S3255	BG	Czech Rep		bolter with normal flowers
S3256	G3	Spain		non-bolter
S3257	BG	UK		bolter with normal flowers
S3258	G3	UK		non-bolter
S3259	BG	UK		bolter with normal flowers
S3261	G4	Israel		bolter with abnormal flowers
S3267	G3	Bulgaria		non-bolter
S3273	BG	Russia		bolter with normal flowers
S3274	BG	Poland		bolter with normal flowers
S3275	BG	Uzbekistan		bolter with normal flowers
S3290	CG2	France		non-bolter
S3291	BG	Czech Rep		bolter with normal flowers
S3296	CG2	Georgia		bolter with abnormal flowers
S3298	CG2	Siria		non-bolter
S3299	G4	USDA		bolter with abnormal flowers
S3368	G4	Nepal		non-bolter
S3371	CG2	Italy		non-bolter
X-87	BG	Israel		bolter with normal flowers

## Sheet: Table S5
Table S5 Genomic region with top 5% θπ ratio
#Chr	Bin_Start	Bin_End	πBG/πCG1		#Chr		#Chr	Bin_Start	Bin_End	πBG/πCG2		#Chr	Bin_Start	Bin_End	πBG/πG3		Bin_Start	Bin_End	πBG/πG4
chr1	4875000	5375000	4.69132		chr1		chr1	79875000	80375000	6.75793		chr1	9000000	9500000	3.40641		2875000	3375000	2.11212
chr1	5875000	6375000	4.46741		chr1		chr1	80000000	80500000	6.73457		chr1	82250000	82750000	3.52208		3000000	3500000	2.16693
chr1	6000000	6500000	5.66464		chr1		chr1	82500000	83000000	9.39452		chr1	82375000	82875000	4.02439		32625000	33125000	2.08346
chr1	6125000	6625000	5.6115		chr1		chr1	82625000	83125000	10.2438		chr1	82500000	83000000	4.82457		32750000	33250000	2.31022
chr1	7250000	7750000	5.54041		chr1		chr1	82750000	83250000	10.426		chr1	82625000	83125000	4.82694		32875000	33375000	2.215
chr1	7375000	7875000	6.11462		chr1		chr1	95375000	95875000	8.16294		chr1	82750000	83250000	4.69002		37750000	38250000	2.57993
chr1	7500000	8000000	5.935		chr1		chr1	95500000	96000000	7.48413		chr1	82875000	83375000	3.12323		37875000	38375000	2.48721
chr1	8750000	9250000	5.74216		chr1		chr1	101250000	101750000	6.62945		chr1	83375000	83875000	4.32562		38000000	38500000	2.40385
chr1	8875000	9375000	6.86659		chr1		chr1	101375000	101875000	7.76281		chr1	83500000	84000000	4.32553		38125000	38625000	2.35669
chr1	9000000	9500000	6.9498		chr1		chr1	101500000	102000000	8.25763		chr1	89875000	90375000	3.13642		38250000	38750000	2.26157
chr1	9125000	9625000	4.95247		chr1		chr1	104375000	104875000	13.6927		chr1	106250000	106750000	3.19503		41500000	42000000	2.4438
chr1	9625000	10125000	4.59856		chr1		chr1	104500000	105000000	20.4915		chr1	106625000	107125000	3.27201		54125000	54625000	2.44246
chr1	33250000	33750000	6.69897		chr1		chr1	104625000	105125000	59.4249		chr1	106750000	107250000	3.09611		54250000	54750000	2.23919
chr1	34250000	34750000	4.38909		chr1		chr1	104750000	105250000	39.6607		chr1	106875000	107375000	3.13522		60375000	60875000	2.35793
chr1	40500000	41000000	5.45208		chr1		chr1	104875000	105375000	37.9544		chr1	109250000	109750000	3.53122		60500000	61000000	2.06276
chr1	40625000	41125000	7.50398		chr1		chr1	105000000	105500000	25.0573		chr1	109375000	109875000	5.19295		63125000	63625000	2.49281
chr1	40750000	41250000	13.0764		chr1		chr1	105125000	105625000	10.5253		chr1	109500000	110000000	5.58704		63250000	63750000	2.59429
chr1	40875000	41375000	13.0746		chr1		chr1	106250000	106750000	25.2047		chr1	136500000	137000000	3.63723		63375000	63875000	2.2979
chr1	41000000	41500000	11.8092		chr1		chr1	106375000	106875000	21.1638		chr1	136625000	137125000	3.58524		63500000	64000000	2.21206
chr1	41125000	41625000	13.8488		chr1		chr1	106500000	107000000	20.1113		chr1	136750000	137250000	3.43272		66250000	66750000	2.29461
chr1	41250000	41750000	13.5205		chr1		chr1	106625000	107125000	27.2549		chr1	205500000	206000000	5.36604		67375000	67875000	2.16741
chr1	41375000	41875000	13.8006		chr1		chr1	106750000	107250000	12.127		chr1	216250000	216750000	8.62728		67500000	68000000	2.6111
chr1	41500000	42000000	15.7067		chr1		chr1	106875000	107375000	32.2436		chr1	216375000	216875000	3.85869		67625000	68125000	2.73063
chr1	41625000	42125000	12.257		chr1		chr1	107000000	107500000	33.9912		chr1	216500000	217000000	4.59101		67750000	68250000	2.54156
chr1	41750000	42250000	11.4173		chr1		chr1	107125000	107625000	28.8118		chr1	216625000	217125000	5.11496		67875000	68375000	2.21899
chr1	41875000	42375000	9.58789		chr1		chr1	107250000	107750000	37.9095		chr1	216750000	217250000	5.39785		68500000	69000000	2.21894
chr1	42000000	42500000	7.45427		chr1		chr1	107375000	107875000	18.0795		chr1	216875000	217375000	5.55711		68750000	69250000	2.10211
chr1	42125000	42625000	6.24539		chr1		chr1	107500000	108000000	17.6615		chr1	217000000	217500000	5.25345		68875000	69375000	2.41651
chr1	42250000	42750000	4.74881		chr1		chr1	107625000	108125000	15.4567		chr1	217125000	217625000	5.0411		69000000	69500000	2.64398
chr1	42375000	42875000	4.49794		chr1		chr1	107750000	108250000	12.7046		chr1	217250000	217750000	4.61429		69125000	69625000	2.93813
chr1	61250000	61750000	4.8532		chr1		chr1	107875000	108375000	24.8213		chr1	217375000	217875000	4.83105		69250000	69750000	2.96674
chr1	61375000	61875000	6.90925		chr1		chr1	108000000	108500000	32.6756		chr1	217500000	218000000	4.43239		69375000	69875000	2.70969
chr1	61500000	62000000	8.9098		chr1		chr1	108125000	108625000	33.6523		chr1	231125000	231625000	3.2424		69500000	70000000	2.28637
chr1	68000000	68500000	5.3652		chr1		chr1	108250000	108750000	32.3146		chr1	231250000	231750000	4.41881		69625000	70125000	2.28351
chr1	68125000	68625000	5.12414		chr1		chr1	108375000	108875000	22.8167		chr1	231375000	231875000	4.38158		69750000	70250000	2.07697
chr1	70125000	70625000	4.78709		chr1		chr1	108500000	109000000	12.6395		chr1	231500000	232000000	3.49495		79125000	79625000	2.39514
chr1	70250000	70750000	6.17284		chr1		chr1	108625000	109125000	14.196		chr1	231625000	232125000	3.76162		79250000	79750000	2.68008
chr1	70375000	70875000	8.17452		chr1		chr1	109375000	109875000	29.0822		chr1	231750000	232250000	3.80702		79375000	79875000	3.00693
chr1	70500000	71000000	6.04024		chr1		chr1	109500000	110000000	26.3966		chr1	231875000	232375000	3.6226		79500000	80000000	2.68902
chr1	70625000	71125000	4.57286		chr1		chr1	109625000	110125000	34.5006		chr1	232000000	232500000	4.52492		79625000	80125000	2.46414
chr1	73750000	74250000	6.20839		chr1		chr1	109750000	110250000	44.5952		chr1	232125000	232625000	3.38443		79750000	80250000	2.17338
chr1	73875000	74375000	7.812		chr1		chr1	109875000	110375000	45.1207		chr1	276125000	276625000	3.32857		82125000	82625000	2.10031
chr1	75500000	76000000	5.17344		chr1		chr1	110000000	110500000	43.6163		chr1	276250000	276750000	4.88668		82250000	82750000	2.15763
chr1	79000000	79500000	6.42862		chr1		chr1	110125000	110625000	33.9328		chr1	276375000	276875000	10.0256		82375000	82875000	2.2195
chr1	79125000	79625000	15.9526		chr1		chr1	110250000	110750000	20.7344		chr1	276500000	277000000	10.035		82500000	83000000	2.14828
chr1	79250000	79750000	14.2411		chr1		chr1	110375000	110875000	20.8954		chr1	276625000	277125000	9.20748		82625000	83125000	2.23237
chr1	79375000	79875000	16.5064		chr1		chr1	110500000	111000000	27.975		chr1	276750000	277250000	7.19211		82750000	83250000	2.25573
chr1	79500000	80000000	15.8607		chr1		chr1	110625000	111125000	17.7839		chr1	276875000	277375000	4.17181		82875000	83375000	2.31668
chr1	79625000	80125000	14.1085		chr1		chr1	110750000	111250000	22.2127		chr1	306875000	307375000	3.67074		83000000	83500000	2.76012
chr1	79750000	80250000	18.7183		chr1		chr1	110875000	111375000	18.9067		chr1	307000000	307500000	4.12458		83125000	83625000	2.84307
chr1	79875000	80375000	14.3645		chr1		chr1	111000000	111500000	18.2761		chr1	371625000	372125000	3.10852		83250000	83750000	3.06028
chr1	80000000	80500000	13.8137		chr1		chr1	111125000	111625000	14.9317		chr1	389250000	389750000	3.16549		83375000	83875000	3.03336
chr1	80125000	80625000	11.5835		chr1		chr1	111250000	111750000	15.1661		chr1	406000000	406500000	3.64301		83500000	84000000	2.92379
chr1	81375000	81875000	6.76203		chr1		chr1	111375000	111875000	20.2643		chr1	406125000	406625000	4.202		86500000	87000000	2.70989
chr1	81500000	82000000	10.0677		chr1		chr1	111500000	112000000	28.4753		chr1	406250000	406750000	4.31629		86625000	87125000	2.66809
chr1	81625000	82125000	10.1803		chr1		chr1	111625000	112125000	11.743		chr1	406375000	406875000	4.23038		91125000	91625000	2.16388
chr1	81750000	82250000	10.351		chr1		chr1	111750000	112250000	15.0742		chr1	406500000	407000000	3.95445		91250000	91750000	2.07601
chr1	81875000	82375000	8.97407		chr1		chr1	111875000	112375000	14.3319		chr1	455250000	455750000	3.41721		94375000	94875000	2.08921
chr1	82000000	82500000	6.30882		chr1		chr1	112000000	112500000	13.1321		chr1	455375000	455875000	3.3683		94500000	95000000	2.34669
chr1	82125000	82625000	10.1837		chr1		chr1	112125000	112625000	46.85		chr1	507500000	508000000	3.23254		94625000	95125000	2.19376
chr1	82250000	82750000	24.6103		chr1		chr1	112250000	112750000	33.5457		chr1	510375000	510875000	5.1658		98375000	98875000	2.4688
chr1	82375000	82875000	28.7018		chr1		chr1	112375000	112875000	22.4874		chr1	510500000	511000000	6.04751		98500000	99000000	2.18973
chr1	82500000	83000000	21.937		chr1		chr1	112500000	113000000	12.2555		chr1	510625000	511125000	4.99503		101250000	101750000	2.42369
chr1	82625000	83125000	23.3589		chr1		chr1	112625000	113125000	15.8274		chr1	510750000	511250000	4.37247		101375000	101875000	2.83796
chr1	82750000	83250000	21.8986		chr1		chr1	112750000	113250000	15.7548		chr1	513750000	514250000	3.27162		101500000	102000000	3.00892
chr1	82875000	83375000	20.1044		chr1		chr1	112875000	113375000	16.4181		chr1	513875000	514375000	4.21813		101625000	102125000	3.23078
chr1	83000000	83500000	21.3397		chr1		chr1	113000000	113500000	21.0989		chr1	514000000	514500000	3.68989		101750000	102250000	2.19186
chr1	83125000	83625000	19.8363		chr1		chr1	113125000	113625000	9.75493		chr1	541375000	541875000	3.57999		101875000	102375000	2.07646
chr1	83250000	83750000	17.8005		chr1		chr1	114000000	114500000	30.8401		chr1	541500000	542000000	3.49636		102000000	102500000	2.14345
chr1	83375000	83875000	19.2616		chr1		chr1	175750000	176250000	11.7604		chr1	541625000	542125000	3.3515		102125000	102625000	2.30769
chr1	83500000	84000000	18.6738		chr1		chr1	179125000	179625000	14.8218		chr1	541750000	542250000	3.3866		102250000	102750000	3.13637
chr1	83625000	84125000	5.96284		chr1		chr1	179250000	179750000	14.366		chr1	541875000	542375000	3.29192		102375000	102875000	3.33792
chr1	84875000	85375000	5.47282		chr1		chr1	179375000	179875000	22.1724		chr1	543375000	543875000	3.54616		102500000	103000000	3.32518
chr1	85000000	85500000	6.64383		chr1		chr1	179500000	180000000	14.4027		chr1	543500000	544000000	6.53404		105250000	105750000	2.15253
chr1	85125000	85625000	9.23336		chr1		chr1	179625000	180125000	16.4796		chr1	543625000	544125000	6.99935		105375000	105875000	2.29277
chr1	105000000	105500000	4.91315		chr1		chr1	179750000	180250000	14.8735		chr1	543750000	544250000	4.14417		105500000	106000000	2.2612
chr1	105125000	105625000	4.64858		chr1		chr1	179875000	180375000	14.7276		chr1	543875000	544375000	4.06951		105625000	106125000	2.91369
chr1	105875000	106375000	5.44791		chr1		chr1	180000000	180500000	16.355		chr1	550750000	551250000	5.20526		105750000	106250000	2.38406
chr1	106000000	106500000	6.26657		chr1		chr1	180125000	180625000	10.1725		chr1	603125000	603625000	3.33877		109375000	109875000	2.66813
chr1	106125000	106625000	9.10582		chr1		chr1	180250000	180750000	14.6474		chr1	603250000	603750000	3.26304		109500000	110000000	2.74865
chr1	106250000	106750000	11.1687		chr1		chr1	180375000	180875000	15.8234		chr1	603875000	604375000	3.75987		112500000	113000000	2.12889
chr1	106375000	106875000	8.23401		chr1		chr1	180500000	181000000	13.9443		chr1	604000000	604500000	3.63359		112625000	113125000	2.06973
chr1	106500000	107000000	8.10278		chr1		chr1	205500000	206000000	15.165		chr1	604125000	604625000	3.62331		112750000	113250000	2.16161
chr1	106625000	107125000	6.58226		chr1		chr1	215750000	216250000	9.5033		chr1	604250000	604750000	3.16931		112875000	113375000	2.07711
chr1	106875000	107375000	9.54442		chr1		chr1	216250000	216750000	9.86477		chr1	604375000	604875000	3.11282		113000000	113500000	2.08012
chr1	107000000	107500000	9.92711		chr1		chr1	216375000	216875000	25.0518		chr1	604750000	605250000	3.28569		113125000	113625000	2.12443
chr1	107125000	107625000	8.42068		chr1		chr1	216500000	217000000	28.1512		chr1	650500000	651000000	3.38651		113875000	114375000	2.09881
chr1	107250000	107750000	8.0378		chr1		chr1	216625000	217125000	28.3529		chr1	679875000	680375000	3.97496		114000000	114500000	2.51479
chr1	111250000	111750000	8.95794		chr1		chr1	216750000	217250000	32.9815		chr1	685625000	686125000	3.36301		114125000	114625000	2.50734
chr1	111375000	111875000	14.0488		chr1		chr1	216875000	217375000	35.9557		chr1	685750000	686250000	7.02551		114250000	114750000	2.29408
chr1	117125000	117625000	4.65452		chr1		chr1	217000000	217500000	35.4199		chr1	685875000	686375000	6.22234		117125000	117625000	2.32398
chr1	117250000	117750000	4.99445		chr1		chr1	217125000	217625000	35.9733		chr1	686000000	686500000	5.16295		117250000	117750000	3.10275
chr1	136375000	136875000	4.54123		chr1		chr1	217250000	217750000	34.1787		chr1	689125000	689625000	4.32885		117375000	117875000	2.39415
chr1	136500000	137000000	5.50681		chr1		chr1	217375000	217875000	28.4664		chr1	689250000	689750000	6.64382		119500000	120000000	2.18545
chr1	136625000	137125000	6.83041		chr1		chr1	217500000	218000000	23.6321		chr1	689375000	689875000	6.65498		119625000	120125000	2.1282
chr1	136750000	137250000	5.52624		chr1		chr1	217625000	218125000	38.8089		chr1	689500000	690000000	6.56424		119750000	120250000	2.12249
chr1	144750000	145250000	5.36938		chr1		chr1	217750000	218250000	30.5769		chr1	689625000	690125000	6.04052		119875000	120375000	2.18827
chr1	147375000	147875000	4.65937		chr1		chr1	217875000	218375000	26.6053		chr1	689750000	690250000	5.77828		120500000	121000000	2.1084
chr1	147500000	148000000	4.66886		chr1		chr1	218000000	218500000	27.8872		chr1	689875000	690375000	6.35607		120625000	121125000	2.08467
chr1	152750000	153250000	5.56961		chr1		chr1	218125000	218625000	21.5661		chr1	690000000	690500000	7.23866		120875000	121375000	2.27699
chr1	154250000	154750000	5.74402		chr1		chr1	218250000	218750000	7.72333		chr1	690125000	690625000	5.47866		121000000	121500000	2.31946
chr1	154375000	154875000	8.63978		chr1		chr1	221750000	222250000	7.25847		chr1	690250000	690750000	3.82636		121125000	121625000	2.56278
chr1	154500000	155000000	11.7949		chr1		chr1	221875000	222375000	9.01422		chr1	694500000	695000000	3.18721		121250000	121750000	2.27851
chr1	154625000	155125000	16.368		chr1		chr1	222000000	222500000	9.75792		chr1	721250000	721750000	3.91134		131375000	131875000	2.12875
chr1	154750000	155250000	23.6686		chr1		chr1	222125000	222625000	10.2823		chr1	721375000	721875000	7.6912		131500000	132000000	2.23341
chr1	154875000	155375000	30.3305		chr1		chr1	222250000	222750000	8.58135		chr1	721500000	722000000	7.67665		131625000	132125000	2.35886
chr1	156250000	156750000	4.73439		chr1		chr1	269125000	269625000	6.60959		chr1	721625000	722125000	8.15873		131750000	132250000	2.19048
chr1	164000000	164500000	4.80939		chr1		chr1	275875000	276375000	7.51967		chr1	721750000	722250000	3.49278		131875000	132375000	2.30599
chr1	178000000	178500000	5.47177		chr1		chr1	276000000	276500000	7.89354		chr1	722250000	722750000	5.5282		132000000	132500000	2.1645
chr1	178125000	178625000	11.0279		chr1		chr1	276125000	276625000	8.41293		chr1	722375000	722875000	6.0867		134125000	134625000	2.18859
chr1	178250000	178750000	19.1459		chr1		chr1	276250000	276750000	8.99946		chr1	722500000	723000000	5.85945		134250000	134750000	2.39449
chr1	178375000	178875000	18.1075		chr1		chr1	276375000	276875000	11.324		chr1	722625000	723125000	5.00057		134375000	134875000	2.40794
chr1	178500000	179000000	5.47697		chr1		chr1	276500000	277000000	11.2071		chr1	722750000	723250000	4.98516		139625000	140125000	2.11209
chr1	181500000	182000000	4.69164		chr1		chr1	276625000	277125000	10.5095		chr1	723250000	723750000	3.25775		139750000	140250000	2.35018
chr1	181625000	182125000	8.74352		chr1		chr1	276750000	277250000	9.69755		chr1	724375000	724875000	3.11012		139875000	140375000	2.20685
chr1	181750000	182250000	9.50059		chr1		chr1	409125000	409625000	6.71137		chr1	724500000	725000000	4.56987		146375000	146875000	2.27793
chr1	181875000	182375000	12.0611		chr1		chr1	410875000	411375000	7.31863		chr1	730750000	731250000	3.22783		150250000	150750000	2.32095
chr1	193000000	193500000	4.40376		chr1		chr1	411000000	411500000	7.91338		chr1	754625000	755125000	3.78045		150375000	150875000	2.14594
chr1	193250000	193750000	5.03164		chr1		chr1	411125000	411625000	6.76688		chr1	754750000	755250000	4.7962		150500000	151000000	3.14072
chr1	194125000	194625000	4.9103		chr1		chr1	412250000	412750000	7.4162		chr1	754875000	755375000	5.17908		150625000	151125000	2.19281
chr1	194375000	194875000	4.64858		chr1		chr1	412375000	412875000	7.88416		chr1	755000000	755500000	6.52102		158625000	159125000	2.32109
chr1	194500000	195000000	5.6866		chr1		chr1	412500000	413000000	9.20253		chr1	755125000	755625000	7.18662		158750000	159250000	2.30005
chr1	194625000	195125000	6.05963		chr1		chr1	412625000	413125000	8.68802		chr1	755250000	755750000	7.60985		158875000	159375000	2.3125
chr1	194750000	195250000	7.42915		chr1		chr1	412750000	413250000	7.83991		chr1	755375000	755875000	3.95905		159000000	159500000	2.27853
chr1	195000000	195500000	4.77066		chr1		chr1	414875000	415375000	8.019		chr1	755875000	756375000	4.05268		159125000	159625000	2.14845
chr1	195250000	195750000	4.92647		chr1		chr1	415000000	415500000	7.78276		chr1	756000000	756500000	5.76931		159250000	159750000	2.50515
chr1	195375000	195875000	5.20683		chr1		chr1	415125000	415625000	6.62445		chr1	756125000	756625000	5.95597		159375000	159875000	2.58573
chr1	195625000	196125000	5.2297		chr1		chr1	417375000	417875000	6.67157		chr1	756250000	756750000	8.3309		159500000	160000000	2.78113
chr1	195750000	196250000	7.09219		chr1		chr1	417750000	418250000	6.87253		chr1	756375000	756875000	3.57763		159625000	160125000	2.90104
chr1	195875000	196375000	14.0823		chr1		chr1	417875000	418375000	7.12676		chr1	756500000	757000000	3.10236		161375000	161875000	2.12214
chr1	196000000	196500000	24.5724		chr1		chr1	418000000	418500000	7.41965		chr1	756625000	757125000	3.93349		172000000	172500000	2.18262
chr1	196125000	196625000	14.9906		chr1		chr1	418125000	418625000	7.57493		chr1	756750000	757250000	3.61636		172125000	172625000	2.24054
chr1	196250000	196750000	10.9932		chr1		chr1	418250000	418750000	6.95568		chr1	756875000	757375000	4.37423		174250000	174750000	2.20177
chr1	196375000	196875000	8.2995		chr1		chr1	418375000	418875000	6.87886		chr1	757000000	757500000	5.78614		174375000	174875000	2.60408
chr1	196500000	197000000	8.55735		chr1		chr1	459375000	459875000	7.38915		chr1	757125000	757625000	5.03404		174500000	175000000	2.95432
chr1	197000000	197500000	5.72493		chr1		chr1	466000000	466500000	9.52668		chr1	757250000	757750000	3.95709		174625000	175125000	2.86628
chr1	197125000	197625000	9.7033		chr1		chr1	467000000	467500000	6.70485		chr1	757500000	758000000	3.14427		174750000	175250000	3.098
chr1	197250000	197750000	8.90363		chr1		chr1	467125000	467625000	11.0926		chr1	757750000	758250000	3.12709		174875000	175375000	2.84372
chr1	197375000	197875000	11.6688		chr1		chr1	467250000	467750000	9.16128		chr1	757875000	758375000	4.87932		176625000	177125000	2.16115
chr1	197500000	198000000	8.36827		chr1		chr1	472875000	473375000	6.84973		chr1	758000000	758500000	3.48705		186875000	187375000	2.131
chr1	198000000	198500000	4.95107		chr1		chr1	473000000	473500000	6.65847		chr1	759250000	759750000	4.10311		187875000	188375000	2.19937
chr1	198125000	198625000	8.57006		chr1		chr1	543625000	544125000	6.99187		chr1	759375000	759875000	5.69254		188000000	188500000	2.27015
chr1	198250000	198750000	13.9096		chr1		chr1	555875000	556375000	9.49349		chr1	759500000	760000000	3.23231		188125000	188625000	2.25009
chr1	198375000	198875000	19.3209		chr1		chr1	556000000	556500000	11.4563		chr1	759875000	760375000	3.37213		195750000	196250000	2.1365
chr1	198500000	199000000	29.8084		chr1		chr1	556125000	556625000	7.22237		chr1	760000000	760500000	6.03532		205500000	206000000	2.74096
chr1	198625000	199125000	33.9946		chr1		chr1	556250000	556750000	7.72824		chr1	760125000	760625000	8.80291		215375000	215875000	3.40537
chr1	198750000	199250000	18.0292		chr1		chr1	556875000	557375000	7.1444		chr1	760250000	760750000	4.4146		215500000	216000000	2.82316
chr1	198875000	199375000	6.73085		chr1		chr1	557625000	558125000	14.5713		chr1	760375000	760875000	4.01913		215625000	216125000	2.87004
chr1	200250000	200750000	4.63059		chr1		chr1	557750000	558250000	10.7371		chr1	760500000	761000000	3.10679		215750000	216250000	2.89697
chr1	200375000	200875000	4.57655		chr1		chr1	557875000	558375000	7.87332		chr1	760750000	761250000	3.78295		215875000	216375000	2.3411
chr1	200875000	201375000	8.72073		chr1		chr1	558000000	558500000	9.67275		chr1	761375000	761875000	3.21668		221625000	222125000	2.36818
chr1	201000000	201500000	9.2211		chr1		chr1	558125000	558625000	11.0981		chr1	761500000	762000000	3.96353		222750000	223250000	2.12899
chr1	201125000	201625000	6.9821		chr1		chr1	558250000	558750000	10.8182		chr1	761625000	762125000	3.64796		222875000	223375000	2.18744
chr1	215375000	215875000	4.81078		chr1		chr1	558375000	558875000	16.0241		chr1	761750000	762250000	3.8738		223000000	223500000	2.2134
chr1	215500000	216000000	4.64705		chr1		chr1	558500000	559000000	13.422		chr1	761875000	762375000	4.81164		223125000	223625000	3.01608
chr1	215625000	216125000	4.63707		chr1		chr1	559500000	560000000	26.7595		chr1	762000000	762500000	4.28716		223250000	223750000	3.32529
chr1	215750000	216250000	4.47354		chr1		chr1	559625000	560125000	24.8068		chr1	762125000	762625000	10.8612		223375000	223875000	3.28221
chr1	223000000	223500000	10.6267		chr1		chr1	559750000	560250000	19.4013		chr1	762250000	762750000	13.5366		223500000	224000000	3.22004
chr1	223625000	224125000	5.30414		chr1		chr1	559875000	560375000	8.80336		chr1	762375000	762875000	11.6766		223625000	224125000	3.15481
chr1	223750000	224250000	11.0155		chr1		chr1	560000000	560500000	7.89638		chr1	762500000	763000000	11.463		223750000	224250000	2.87629
chr1	223875000	224375000	4.95491		chr1		chr1	560125000	560625000	7.35312		chr1	762625000	763125000	10.8952		223875000	224375000	2.40572
chr1	224750000	225250000	6.57897		chr1		chr1	560375000	560875000	8.93705		chr1	762750000	763250000	7.01166		228000000	228500000	2.54074
chr1	238000000	238500000	4.68076		chr1		chr1	560500000	561000000	8.20363		chr1	762875000	763375000	9.11572		228125000	228625000	2.37843
chr1	238125000	238625000	6.34408		chr1		chr1	564000000	564500000	8.82936		chr1	763000000	763500000	7.62549		231125000	231625000	2.0834
chr1	238250000	238750000	4.63426		chr1		chr1	564125000	564625000	12.615		chr1	763125000	763625000	6.72047		231250000	231750000	2.61183
chr1	238500000	239000000	6.87523		chr1		chr1	564250000	564750000	10.9231		chr1	763250000	763750000	6.75057		231375000	231875000	2.61414
chr1	262500000	263000000	4.47144		chr1		chr1	564375000	564875000	8.66972		chr1	763500000	764000000	3.88204		231500000	232000000	2.54917
chr1	262625000	263125000	4.74269		chr1		chr1	564500000	565000000	6.92744		chr1	763625000	764125000	5.1024		231625000	232125000	2.98246
chr1	262750000	263250000	5.46427		chr1		chr1	564625000	565125000	7.10822		chr1	763750000	764250000	5.92603		231750000	232250000	2.90685
chr1	262875000	263375000	5.54685		chr1		chr1	565000000	565500000	7.5486		chr1	763875000	764375000	10.1048		231875000	232375000	2.91656
chr1	266750000	267250000	5.20257		chr1		chr1	565125000	565625000	7.16802		chr1	764000000	764500000	4.23984		232000000	232500000	2.95953
chr1	267250000	267750000	4.50017		chr1		chr1	565250000	565750000	7.92725		chr1	764125000	764625000	3.51909		232125000	232625000	2.65369
chr1	267375000	267875000	5.2803		chr1		chr1	567750000	568250000	6.7627		chr1	764250000	764750000	3.48787		238250000	238750000	2.26401
chr1	268375000	268875000	4.45196		chr1		chr1	568000000	568500000	7.78202		chr1	764375000	764875000	4.23187		248000000	248500000	2.38863
chr1	269500000	270000000	5.36073		chr1		chr1	568125000	568625000	7.96003		chr1	764500000	765000000	5.18543		248125000	248625000	2.50747
chr1	269625000	270125000	5.14352		chr1		chr1	568250000	568750000	7.96225		chr1	764625000	765125000	5.18834		248250000	248750000	2.28964
chr1	269750000	270250000	5.72976		chr1		chr1	568375000	568875000	10.8291		chr1	764750000	765250000	5.31727		248375000	248875000	2.23873
chr1	269875000	270375000	4.85172		chr1		chr1	568500000	569000000	13.3777		chr1	764875000	765375000	3.41191		254000000	254500000	2.3342
chr1	271750000	272250000	4.42733		chr1		chr1	568625000	569125000	13.8487		chr1	765000000	765500000	3.20417		254125000	254625000	2.26333
chr1	272375000	272875000	4.93746		chr1		chr1	568750000	569250000	14.9982		chr1	765125000	765625000	3.29207		271375000	271875000	2.13262
chr1	272500000	273000000	4.41179		chr1		chr1	568875000	569375000	15.8046		chr1	765250000	765750000	3.4971		278875000	279375000	2.28706
chr1	272625000	273125000	4.49615		chr1		chr1	569000000	569500000	16.3313		chr1	765375000	765875000	4.90293		280750000	281250000	2.41721
chr1	276750000	277250000	5.00502		chr1		chr1	569125000	569625000	16.7136		chr1	765500000	766000000	8.07776		280875000	281375000	2.66854
chr1	278875000	279375000	4.42169		chr1		chr1	569250000	569750000	16.5498		chr1	765625000	766125000	4.93775		281000000	281500000	3.05628
chr1	279125000	279625000	5.04073		chr1		chr1	569375000	569875000	15.7759		chr1	765750000	766250000	3.32105		281125000	281625000	2.69249
chr1	287250000	287750000	4.8008		chr1		chr1	569500000	570000000	7.26988		chr1	768625000	769125000	3.3279		286375000	286875000	2.07737
chr1	287375000	287875000	8.88538		chr1		chr1	569625000	570125000	8.52299		chr1	768750000	769250000	3.17071		288125000	288625000	2.65091
chr1	287500000	288000000	10.0283		chr1		chr1	569875000	570375000	7.0151		chr1	768875000	769375000	3.47654		288250000	288750000	3.17478
chr1	287625000	288125000	8.89304		chr1		chr1	570000000	570500000	11.9745		chr1	769000000	769500000	3.56293		288375000	288875000	3.03036
chr1	290000000	290500000	8.76029		chr1		chr1	571125000	571625000	10.2713		chr1	769125000	769625000	3.15079		288500000	289000000	2.9479
chr1	290125000	290625000	4.47689		chr1		chr1	571250000	571750000	8.76596		chr1	769250000	769750000	3.19521		288625000	289125000	2.15508
chr1	290250000	290750000	6.63466		chr1		chr1	571375000	571875000	8.9992		chr1	772875000	773375000	3.19874		290250000	290750000	2.15521
chr1	290375000	290875000	6.96702		chr1		chr1	571500000	572000000	13.2528		chr1	773000000	773500000	4.3871		290375000	290875000	2.16493
chr1	290500000	291000000	6.45673		chr1		chr1	571625000	572125000	14.2108		chr1	773125000	773625000	3.79182		290500000	291000000	2.20281
chr1	297000000	297500000	4.94131		chr1		chr1	571750000	572250000	11.4919		chr1	773250000	773750000	4.81992		294000000	294500000	2.24079
chr1	305875000	306375000	12.8661		chr1		chr1	571875000	572375000	9.48846		chr1	773375000	773875000	4.4206		294125000	294625000	2.77664
chr1	306000000	306500000	9.33999		chr1		chr1	574000000	574500000	18.8376		chr1	773500000	774000000	3.7161		294250000	294750000	4.32117
chr1	306125000	306625000	8.2056		chr1		chr1	574125000	574625000	8.15067		chr1	773625000	774125000	3.73735		294375000	294875000	4.36504
chr1	306250000	306750000	5.89789		chr1		chr1	586750000	587250000	8.07789		chr1	773750000	774250000	3.30613		294500000	295000000	3.17755
chr1	306375000	306875000	4.43503		chr1		chr1	620375000	620875000	7.20818		chr1	774375000	774875000	3.12498		294625000	295125000	2.73915
chr1	306500000	307000000	6.77114		chr1		chr1	634250000	634750000	6.92563		chr1	774500000	775000000	3.78756		307625000	308125000	2.4715
chr1	306625000	307125000	8.78368		chr1		chr1	634375000	634875000	8.48053		chr1	774625000	775125000	5.56798		307750000	308250000	2.06448
chr1	306750000	307250000	15.225		chr1		chr1	634500000	635000000	9.7402		chr1	774750000	775250000	5.73655		311250000	311750000	2.07082
chr1	306875000	307375000	18.6502		chr1		chr1	634625000	635125000	9.37344		chr1	774875000	775375000	6.19245		311375000	311875000	2.27877
chr1	307000000	307500000	22.0887		chr1		chr1	638375000	638875000	12.4513		chr1	775000000	775500000	4.34759		311500000	312000000	2.2829
chr1	307125000	307625000	13.1521		chr1		chr1	638500000	639000000	9.5506		chr1	782750000	783250000	3.25533		311625000	312125000	2.3109
chr1	314250000	314750000	5.69689		chr1		chr1	638625000	639125000	8.24881		chr1	804125000	804625000	4.69804		311750000	312250000	2.10849
chr1	314375000	314875000	6.52433		chr1		chr1	650375000	650875000	7.08205		chr1	804250000	804750000	5.79613		318750000	319250000	2.30616
chr1	314500000	315000000	7.66189		chr1		chr1	674250000	674750000	6.71209		chr1	804375000	804875000	3.98596		325000000	325500000	2.32766
chr1	314625000	315125000	7.0045		chr1		chr1	674500000	675000000	6.62608		chr1	804500000	805000000	3.13802		325125000	325625000	3.98911
chr1	314750000	315250000	5.76284		chr1		chr1	674625000	675125000	11.6704		chr1	806750000	807250000	4.01179		325250000	325750000	4.46963
chr1	323625000	324125000	6.00178		chr1		chr1	674750000	675250000	15.0239		chr1	806875000	807375000	3.69342		325375000	325875000	6.5866
chr1	323750000	324250000	8.52421		chr1		chr1	674875000	675375000	8.80734		chr1	807000000	807500000	4.30453		325500000	326000000	7.88092
chr1	323875000	324375000	10.6822		chr1		chr1	675750000	676250000	19.0169		chr1	807125000	807625000	3.93458		325625000	326125000	3.90251
chr1	324000000	324500000	6.80507		chr1		chr1	675875000	676375000	29.2393		chr1	807250000	807750000	4.40115		325750000	326250000	2.40425
chr1	324125000	324625000	4.65933		chr1		chr1	676000000	676500000	9.35279		chr1	807375000	807875000	4.98333		334625000	335125000	2.40262
chr1	326500000	327000000	6.00218		chr1		chr1	676500000	677000000	8.67526		chr1	807500000	808000000	4.84832		341750000	342250000	2.07487
chr1	326625000	327125000	6.24729		chr1		chr1	676625000	677125000	24.2399		chr1	807625000	808125000	5.53668		341875000	342375000	2.73333
chr1	326750000	327250000	7.08032		chr1		chr1	676750000	677250000	19.288		chr1	807750000	808250000	6.91178		342000000	342500000	3.86191
chr1	326875000	327375000	5.46744		chr1		chr1	676875000	677375000	38.522		chr1	807875000	808375000	8.05705		342125000	342625000	3.33917
chr1	327000000	327500000	4.61995		chr1		chr1	677000000	677500000	31.2864		chr1	808000000	808500000	5.26948		342250000	342750000	2.6217
chr1	334625000	335125000	5.67081		chr1		chr1	677125000	677625000	15.5017		chr1	808125000	808625000	5.00428		342375000	342875000	2.47127
chr1	340375000	340875000	5.90679		chr1		chr1	677250000	677750000	10.2225		chr1	808250000	808750000	3.67425		346750000	347250000	2.14116
chr1	340500000	341000000	5.4092		chr1		chr1	677500000	678000000	11.1651		chr1	808375000	808875000	3.37083		346875000	347375000	2.543
chr1	344000000	344500000	5.0696		chr1		chr1	678125000	678625000	16.6125		chr1	808500000	809000000	4.26518		347000000	347500000	2.48752
chr1	344125000	344625000	4.66421		chr1		chr1	678250000	678750000	16.3837		chr1	813625000	814125000	3.40247		347125000	347625000	2.26843
chr1	396000000	396500000	5.89196		chr1		chr1	678375000	678875000	15.0014		chr1	813750000	814250000	3.99664		347875000	348375000	2.20217
chr1	396125000	396625000	7.16921		chr1		chr1	678500000	679000000	15.2788		chr1	813875000	814375000	6.50877		369250000	369750000	2.05867
chr1	396250000	396750000	10.434		chr1		chr1	678625000	679125000	21.6482		chr1	814000000	814500000	6.3674		377500000	378000000	2.7108
chr1	396375000	396875000	15.7745		chr1		chr1	678750000	679250000	21.5322		chr1	814125000	814625000	6.46289		377625000	378125000	2.44832
chr1	396500000	397000000	6.5177		chr1		chr1	678875000	679375000	11.052		chr1	814250000	814750000	7.30636		377750000	378250000	2.53401
chr1	407250000	407750000	4.67095		chr1		chr1	679250000	679750000	9.35336		chr1	814375000	814875000	7.4953		379000000	379500000	2.13263
chr1	427375000	427875000	10.6405		chr1		chr1	679375000	679875000	13.6668		chr1	814500000	815000000	9.04741		379125000	379625000	2.14694
chr1	427500000	428000000	12.8436		chr1		chr1	679500000	680000000	15.3341		chr1	814625000	815125000	9.99498		394125000	394625000	2.16978
chr1	427625000	428125000	11.0644		chr1		chr1	679625000	680125000	20.4008		chr1	814750000	815250000	9.76824		394250000	394750000	2.33981
chr1	427750000	428250000	4.38447		chr1		chr1	679750000	680250000	25.3201		chr1	814875000	815375000	9.96777		394375000	394875000	2.16966
chr1	440500000	441000000	4.43402		chr1		chr1	679875000	680375000	35.2898		chr1	815000000	815500000	8.30831		396750000	397250000	3.55721
chr1	455000000	455500000	4.51282		chr1		chr1	680000000	680500000	50.5521		chr1	815125000	815625000	5.44276		400125000	400625000	2.16753
chr1	455125000	455625000	11.0631		chr1		chr1	680125000	680625000	55.9716		chr1	815250000	815750000	5.76918		406375000	406875000	2.10391
chr1	455250000	455750000	20.918		chr1		chr1	680250000	680750000	24.8792		chr1	815375000	815875000	5.86074		406500000	407000000	2.31721
chr1	455375000	455875000	18.1737		chr1		chr1	680375000	680875000	20.7315		chr1	815500000	816000000	5.61712		406625000	407125000	2.88305
chr1	455500000	456000000	8.60119		chr1		chr1	680500000	681000000	15.0672		chr1	815625000	816125000	5.75069		407750000	408250000	2.12751
chr1	456375000	456875000	4.55891		chr1		chr1	680625000	681125000	8.45912		chr1	815750000	816250000	5.29766		408500000	409000000	2.08239
chr1	456500000	457000000	7.38454		chr1		chr1	680750000	681250000	13.7147		chr1	860375000	860875000	4.63321		409375000	409875000	2.16558
chr1	456625000	457125000	5.61395		chr1		chr1	680875000	681375000	13.163		chr1	860500000	861000000	5.37906		409625000	410125000	2.11777
chr1	456750000	457250000	5.74168		chr1		chr1	681000000	681500000	17.6226		chr1	860625000	861125000	5.82958		410500000	411000000	2.37203
chr1	456875000	457375000	4.43009		chr1		chr1	681125000	681625000	28.9389		chr1	860750000	861250000	5.8017		413125000	413625000	2.13702
chr1	465125000	465625000	4.92523		chr1		chr1	681250000	681750000	26.757		chr1	860875000	861375000	5.25277		413250000	413750000	2.10404
chr1	476125000	476625000	5.21541		chr1		chr1	681375000	681875000	26.3756		chr1	861000000	861500000	3.77717		415875000	416375000	2.07002
chr1	476250000	476750000	4.62857		chr1		chr1	681500000	682000000	18.9162		chr1	864125000	864625000	4.52243		416000000	416500000	2.33266
chr1	491250000	491750000	5.48761		chr1		chr1	681625000	682125000	14.632		chr1	864250000	864750000	5.07331		416125000	416625000	2.3291
chr1	495250000	495750000	7.74897		chr1		chr1	681750000	682250000	12.4474		chr1	864375000	864875000	3.1483		416250000	416750000	2.25985
chr1	495375000	495875000	8.11381		chr1		chr1	682375000	682875000	13.6465		chr1	866750000	867250000	3.83628		416375000	416875000	2.10587
chr1	495500000	496000000	8.10667		chr1		chr1	682500000	683000000	17.2466		chr1	866875000	867375000	3.28302		417000000	417500000	2.07162
chr1	495625000	496125000	9.41387		chr1		chr1	682625000	683125000	30.5182		chr1	877000000	877500000	3.95284		417125000	417625000	2.1724
chr1	495875000	496375000	4.61587		chr1		chr1	682750000	683250000	29.0118		chr1	877125000	877625000	5.08736		417250000	417750000	2.14803
chr1	503250000	503750000	4.59238		chr1		chr1	682875000	683375000	26.7218		chr1	877250000	877750000	4.39198		417375000	417875000	2.22124
chr1	523375000	523875000	10.897		chr1		chr1	683000000	683500000	27.9008		chr1	877375000	877875000	4.37215		417500000	418000000	2.15207
chr1	523500000	524000000	9.56064		chr1		chr1	683125000	683625000	27.9136		chr1	877500000	878000000	3.64587		417625000	418125000	2.11761
chr1	526375000	526875000	4.7813		chr1		chr1	683250000	683750000	29.0277		chr1	877750000	878250000	9.33222		417750000	418250000	2.15763
chr1	534750000	535250000	4.68094		chr1		chr1	683375000	683875000	24.9693		chr1	877875000	878375000	11.0757		417875000	418375000	2.14774
chr1	534875000	535375000	5.24487		chr1		chr1	683500000	684000000	16.5183		chr1	878000000	878500000	7.34001		418000000	418500000	2.09614
chr1	535000000	535500000	7.75124		chr1		chr1	683625000	684125000	20.8337		chr1	878125000	878625000	4.42677		422500000	423000000	2.08753
chr1	535125000	535625000	9.0429		chr1		chr1	683750000	684250000	26.0614		chr1	878250000	878750000	3.47533		422625000	423125000	2.42359
chr1	535250000	535750000	10.825		chr1		chr1	683875000	684375000	29.2501		chr1	879125000	879625000	3.23168		422750000	423250000	2.4613
chr1	545250000	545750000	4.61402		chr1		chr1	684000000	684500000	34.8872		chr1	879250000	879750000	4.64209		424500000	425000000	2.39557
chr1	545875000	546375000	7.07588		chr1		chr1	684125000	684625000	27.3431		chr1	879375000	879875000	3.39004		424625000	425125000	2.07947
chr1	546000000	546500000	4.81927		chr1		chr1	684250000	684750000	22.5892		chr1	900000000	900500000	3.18463		424750000	425250000	2.08706
chr1	548500000	549000000	5.73649		chr1		chr1	684375000	684875000	16.2419		chr1	900125000	900625000	3.64971		427375000	427875000	2.16292
chr1	548625000	549125000	6.02609		chr1		chr1	684500000	685000000	18.0455		chr1	900250000	900750000	4.25758		431500000	432000000	2.19188
chr1	548750000	549250000	6.78705		chr1		chr1	684625000	685125000	24.3764		chr1	1043875000	1044375000	4.50292		444625000	445125000	2.11121
chr1	554500000	555000000	8.88435		chr1		chr1	684750000	685250000	32.9831		chr1	1168125000	1168625000	5.04903		444750000	445250000	2.28945
chr1	554625000	555125000	5.25183		chr1		chr1	684875000	685375000	48.787		chr1	1168250000	1168750000	7.93537		453000000	453500000	2.08742
chr1	582250000	582750000	9.60485		chr1		chr1	685000000	685500000	29.8789		chr1	1168375000	1168875000	7.61708		462375000	462875000	2.5334
chr1	582375000	582875000	10.7907		chr1		chr1	685125000	685625000	31.6574		chr1	1168500000	1169000000	9.34228		465500000	466000000	2.31473
chr1	582500000	583000000	10.2012		chr1		chr1	685250000	685750000	23.9685		chr1	1168625000	1169125000	8.40151		465625000	466125000	2.06781
chr1	582625000	583125000	6.35103		chr1		chr1	685375000	685875000	18.1346		chr1	1168750000	1169250000	8.28123		467125000	467625000	2.14146
chr1	582750000	583250000	4.74962		chr1		chr1	685500000	686000000	15.5243		chr1	1168875000	1169375000	11.7262		467375000	467875000	2.13866
chr1	618875000	619375000	4.62658		chr1		chr1	685625000	686125000	17.1823		chr1	1169000000	1169500000	14.4083		467500000	468000000	2.08916
chr1	619000000	619500000	6.37423		chr1		chr1	685750000	686250000	16.5495		chr1	1169125000	1169625000	14.493		471250000	471750000	2.17849
chr1	619125000	619625000	6.381		chr1		chr1	685875000	686375000	10.2038		chr1	1169250000	1169750000	13.2046		471375000	471875000	3.22455
chr1	624875000	625375000	4.44116		chr1		chr1	686000000	686500000	7.93371		chr1	1169375000	1169875000	4.03667		471500000	472000000	3.26161
chr1	631375000	631875000	4.46495		chr1		chr1	686625000	687125000	7.02917		chr1	1172625000	1173125000	4.89141		471625000	472125000	3.61058
chr1	631500000	632000000	7.39228		chr1		chr1	686750000	687250000	10.9288		chr1	1172750000	1173250000	12.8464		476125000	476625000	2.70184
chr1	631625000	632125000	6.78448		chr1		chr1	686875000	687375000	22.7965		chr1	1172875000	1173375000	8.90557		476250000	476750000	2.54832
chr1	636625000	637125000	12.5186		chr1		chr1	687000000	687500000	8.15836		chr1	1173000000	1173500000	7.60098		477250000	477750000	2.05847
chr1	636750000	637250000	6.87633		chr1		chr1	687375000	687875000	7.8681		chr1	1173125000	1173625000	4.44991		480000000	480500000	2.42363
chr1	636875000	637375000	7.26988		chr1		chr1	687500000	688000000	16.9328		chr1	1179125000	1179625000	3.454		480125000	480625000	2.62165
chr1	637000000	637500000	5.28194		chr1		chr1	687625000	688125000	23.4166		chr1	1179250000	1179750000	4.21205		481750000	482250000	2.18354
chr1	637125000	637625000	4.91079		chr1		chr1	687750000	688250000	15.9814		chr1	1179375000	1179875000	4.9061		483125000	483625000	2.56002
chr1	637250000	637750000	6.23788		chr1		chr1	687875000	688375000	14.9062		chr1	1179500000	1180000000	4.0274		483250000	483750000	2.49661
chr1	640875000	641375000	8.61242		chr1		chr1	688000000	688500000	16.374		chr1	1179625000	1180125000	3.90985		483375000	483875000	2.46576
chr1	641000000	641500000	14.6137		chr1		chr1	688125000	688625000	13.8479		chr1	1179750000	1180250000	3.34812		483500000	484000000	2.09134
chr1	641125000	641625000	17.616		chr1		chr1	688250000	688750000	26.5459		chr1	1181000000	1181500000	4.13892		487000000	487500000	2.57018
chr1	641250000	641750000	14.4369		chr1		chr1	688375000	688875000	25.0689		chr1	1181125000	1181625000	4.66472		487125000	487625000	2.38143
chr1	641375000	641875000	10.5413		chr1		chr1	688500000	689000000	14.6633		chr1	1181250000	1181750000	4.2118		492500000	493000000	2.09929
chr1	641500000	642000000	7.81935		chr1		chr1	688625000	689125000	13.6434		chr1	1261250000	1261750000	3.2904		496625000	497125000	2.12028
chr1	641625000	642125000	4.9258		chr1		chr1	689000000	689500000	7.69572		chr1	1268250000	1268750000	3.75398		501375000	501875000	2.17672
chr1	641750000	642250000	5.92181		chr1		chr1	689125000	689625000	11.0271		chr1	1268375000	1268875000	3.1215		501500000	502000000	3.45903
chr1	643250000	643750000	7.4831		chr1		chr1	689250000	689750000	25.7416		chr1	1325250000	1325750000	3.22357		501625000	502125000	3.37321
chr1	643375000	643875000	9.14387		chr1		chr1	689375000	689875000	25.8723		chr1	1325375000	1325875000	3.53017		503375000	503875000	2.17259
chr1	643500000	644000000	10.0552		chr1		chr1	689500000	690000000	20.1774		chr1	1325500000	1326000000	3.77455		508000000	508500000	2.11953
chr1	643625000	644125000	13.3122		chr1		chr1	689625000	690125000	16.2793		chr2	58875000	59375000	3.91211		526000000	526500000	2.35292
chr1	643750000	644250000	8.36895		chr1		chr1	689750000	690250000	14.5785		chr2	59000000	59500000	4.75806		526125000	526625000	3.02863
chr1	643875000	644375000	9.33955		chr1		chr1	689875000	690375000	15.5141		chr2	59125000	59625000	3.5215		526250000	526750000	3.11072
chr1	644000000	644500000	7.111		chr1		chr1	690000000	690500000	17.8171		chr2	59250000	59750000	3.58139		526375000	526875000	2.66433
chr1	644125000	644625000	7.74221		chr1		chr1	690125000	690625000	19.2894		chr2	115625000	116125000	4.92629		526500000	527000000	2.22397
chr1	644250000	644750000	8.33964		chr1		chr1	690250000	690750000	10.468		chr2	141500000	142000000	3.26564		542625000	543125000	2.22145
chr1	644375000	644875000	6.07446		chr1		chr1	692375000	692875000	6.89869		chr2	141625000	142125000	3.27566		581000000	581500000	2.24034
chr1	644500000	645000000	6.03161		chr1		chr1	692500000	693000000	16.3912		chr2	141750000	142250000	3.49877		582250000	582750000	2.85046
chr1	644625000	645125000	5.79856		chr1		chr1	692625000	693125000	13.8035		chr2	141875000	142375000	3.69216		582375000	582875000	2.88097
chr1	644750000	645250000	4.83065		chr1		chr1	692750000	693250000	8.3546		chr2	158125000	158625000	3.57265		582500000	583000000	2.92351
chr1	644875000	645375000	4.42875		chr1		chr1	692875000	693375000	8.25369		chr2	158250000	158750000	3.69391		582625000	583125000	2.56385
chr1	646750000	647250000	4.98952		chr1		chr1	693000000	693500000	6.88651		chr2	178750000	179250000	3.23688		582750000	583250000	2.38269
chr1	672625000	673125000	4.90068		chr1		chr1	693125000	693625000	6.63289		chr2	182000000	182500000	3.54654		582875000	583375000	2.23528
chr1	700375000	700875000	5.10849		chr1		chr1	693250000	693750000	7.59021		chr2	247250000	247750000	3.24276		591750000	592250000	2.13965
chr1	703625000	704125000	6.45491		chr1		chr1	693375000	693875000	9.87671		chr2	257375000	257875000	3.57266		592375000	592875000	2.34212
chr1	703750000	704250000	6.26608		chr1		chr1	693500000	694000000	12.8562		chr2	257500000	258000000	4.7699		592500000	593000000	2.68596
chr1	704500000	705000000	13.5338		chr1		chr1	693625000	694125000	14.6954		chr2	290125000	290625000	3.9182		592625000	593125000	2.64717
chr1	710875000	711375000	5.05711		chr1		chr1	693750000	694250000	11.8203		chr2	290250000	290750000	4.56464		592750000	593250000	2.65718
chr1	745500000	746000000	6.20728		chr1		chr1	693875000	694375000	8.15088		chr2	290375000	290875000	4.60768		592875000	593375000	2.29319
chr1	745625000	746125000	6.40557		chr1		chr1	720625000	721125000	6.96047		chr2	290500000	291000000	5.81096		593125000	593625000	2.22689
chr1	745750000	746250000	4.77866		chr1		chr1	720750000	721250000	7.02176		chr2	290625000	291125000	6.87838		600750000	601250000	2.1888
chr1	753250000	753750000	6.69442		chr1		chr1	720875000	721375000	6.8395		chr2	290750000	291250000	7.53556		607125000	607625000	2.1429
chr1	753375000	753875000	6.38453		chr1		chr1	721000000	721500000	7.23731		chr2	290875000	291375000	8.22655		629125000	629625000	2.34547
chr1	753500000	754000000	6.02787		chr1		chr1	721375000	721875000	9.90932		chr2	291000000	291500000	5.96443		629250000	629750000	2.2093
chr1	753625000	754125000	4.72464		chr1		chr1	721500000	722000000	9.5352		chr2	291125000	291625000	3.28473		634625000	635125000	2.08441
chr1	756375000	756875000	4.48491		chr1		chr1	721625000	722125000	9.44253		chr2	302000000	302500000	3.7291		636625000	637125000	2.59471
chr1	756625000	757125000	5.35545		chr1		chr1	730625000	731125000	7.57517		chr2	306625000	307125000	3.94073		637250000	637750000	2.75471
chr1	756750000	757250000	5.08198		chr1		chr1	730750000	731250000	37.0786		chr2	306750000	307250000	3.26507		637375000	637875000	2.36984
chr1	756875000	757375000	6.1521		chr1		chr1	730875000	731375000	25.9404		chr2	317500000	318000000	3.16042		665000000	665500000	2.06204
chr1	757000000	757500000	9.73316		chr1		chr1	731000000	731500000	26.4834		chr2	317625000	318125000	3.38223		683625000	684125000	3.05073
chr1	757125000	757625000	7.71055		chr1		chr1	731125000	731625000	11.2837		chr2	410000000	410500000	3.28077		683750000	684250000	3.41941
chr1	757250000	757750000	5.23132		chr1		chr1	731250000	731750000	17.4338		chr2	410125000	410625000	3.2651		683875000	684375000	3.38289
chr1	759250000	759750000	4.65303		chr1		chr1	731375000	731875000	24.0199		chr2	410250000	410750000	3.16961		684000000	684500000	3.06039
chr1	759375000	759875000	6.97118		chr1		chr1	731500000	732000000	32.495		chr2	418000000	418500000	3.13049		684125000	684625000	2.17895
chr1	759500000	760000000	4.63589		chr1		chr1	731625000	732125000	50.7023		chr2	418125000	418625000	3.41646		684750000	685250000	2.08428
chr1	759875000	760375000	4.75385		chr1		chr1	731750000	732250000	21.402		chr2	448875000	449375000	3.22197		684875000	685375000	2.29263
chr1	760000000	760500000	7.90526		chr1		chr1	731875000	732375000	18.0542		chr2	494875000	495375000	3.77159		685000000	685500000	2.34944
chr1	760125000	760625000	11.1971		chr1		chr1	732000000	732500000	11.6239		chr2	495000000	495500000	3.32253		685125000	685625000	2.10182
chr1	760250000	760750000	6.86055		chr1		chr1	732125000	732625000	9.75692		chr2	495125000	495625000	3.3434		694500000	695000000	2.4244
chr1	760375000	760875000	6.30813		chr1		chr1	732250000	732750000	8.72758		chr2	495250000	495750000	3.78086		694625000	695125000	3.48115
chr1	760500000	761000000	4.76714		chr1		chr1	733125000	733625000	17.8324		chr2	495375000	495875000	3.77862		694750000	695250000	3.96038
chr1	760750000	761250000	5.15216		chr1		chr1	733250000	733750000	16.9598		chr2	495500000	496000000	5.91464		694875000	695375000	3.04198
chr1	761500000	762000000	4.46396		chr1		chr1	733375000	733875000	13.7957		chr2	495625000	496125000	6.29639		707500000	708000000	2.32432
chr1	764375000	764875000	7.82822		chr1		chr1	734250000	734750000	8.4255		chr2	495750000	496250000	7.19008		707625000	708125000	2.75592
chr1	764500000	765000000	7.41271		chr1		chr1	734375000	734875000	9.18012		chr2	495875000	496375000	8.45539		707750000	708250000	2.77138
chr1	764625000	765125000	8.20868		chr1		chr1	734500000	735000000	12.269		chr2	496000000	496500000	4.78131		707875000	708375000	2.79209
chr1	764750000	765250000	6.55892		chr1		chr1	734625000	735125000	12.3765		chr2	650125000	650625000	3.14547		710875000	711375000	2.83761
chr1	770000000	770500000	4.6509		chr1		chr1	734750000	735250000	12.469		chr2	650250000	650750000	5.45425		711000000	711500000	2.79537
chr1	782625000	783125000	5.15954		chr1		chr1	734875000	735375000	18.5769		chr2	650375000	650875000	6.14293		711125000	711625000	2.60961
chr1	782750000	783250000	4.48097		chr1		chr1	735000000	735500000	13.8982		chr2	664000000	664500000	3.21134		720625000	721125000	2.18717
chr1	782875000	783375000	4.57724		chr1		chr1	735125000	735625000	10.7516		chr2	673250000	673750000	3.55639		720750000	721250000	2.0945
chr1	791500000	792000000	4.628		chr1		chr1	735250000	735750000	12.0137		chr2	673375000	673875000	3.71176		730625000	731125000	2.12732
chr1	791625000	792125000	5.15434		chr1		chr1	735375000	735875000	10.5977		chr2	673500000	674000000	3.47475		730750000	731250000	2.44643
chr1	795500000	796000000	6.60529		chr1		chr1	735500000	736000000	10.1777		chr2	760125000	760625000	3.54385		730875000	731375000	2.15447
chr1	795625000	796125000	6.20948		chr1		chr1	735625000	736125000	11.1124		chr2	782500000	783000000	3.48347		731000000	731500000	2.26876
chr1	795750000	796250000	6.12867		chr1		chr1	735750000	736250000	8.54262		chr2	914125000	914625000	3.46901		733625000	734125000	2.17883
chr1	798375000	798875000	4.88682		chr1		chr1	736125000	736625000	11.7667		chr2	914250000	914750000	4.17917		733750000	734250000	2.22878
chr1	798500000	799000000	5.1118		chr1		chr1	736250000	736750000	13.5919		chr2	914375000	914875000	3.30297		741000000	741500000	2.06166
chr1	823000000	823500000	5.67415		chr1		chr1	736375000	736875000	31.3599		chr2	944375000	944875000	5.32272		741125000	741625000	2.28821
chr1	831500000	832000000	4.82764		chr1		chr1	736500000	737000000	47.1419		chr2	944500000	945000000	5.47601		741250000	741750000	2.1836
chr1	863000000	863500000	5.2297		chr1		chr1	736625000	737125000	55.3816		chr2	944625000	945125000	8.67169		763500000	764000000	2.13197
chr1	874375000	874875000	4.69708		chr1		chr1	736750000	737250000	47.0511		chr2	944750000	945250000	6.40448		763625000	764125000	2.29852
chr1	885750000	886250000	6.35437		chr1		chr1	736875000	737375000	41.2105		chr2	944875000	945375000	4.34322		763750000	764250000	2.42902
chr1	885875000	886375000	6.15312		chr1		chr1	737000000	737500000	33.2059		chr2	945000000	945500000	3.3977		763875000	764375000	2.3796
chr1	886000000	886500000	8.08388		chr1		chr1	737125000	737625000	20.3186		chr2	953875000	954375000	8.34477		775500000	776000000	2.13175
chr1	890500000	891000000	5.10219		chr1		chr1	737500000	738000000	9.17886		chr2	954000000	954500000	6.68647		779375000	779875000	2.10014
chr1	890625000	891125000	5.14139		chr1		chr1	737625000	738125000	8.70296		chr2	954125000	954625000	5.60523		779500000	780000000	2.17948
chr1	890750000	891250000	4.72873		chr1		chr1	737750000	738250000	10.2092		chr2	954250000	954750000	4.50993		788750000	789250000	2.07727
chr1	1000250000	1000750000	4.38293		chr1		chr1	737875000	738375000	14.7132		chr2	955000000	955500000	3.16322		789000000	789500000	2.10673
chr1	1000375000	1000875000	6.5154		chr1		chr1	738000000	738500000	12.79		chr2	987625000	988125000	3.56617		794625000	795125000	2.29879
chr1	1000500000	1001000000	6.83054		chr1		chr1	738125000	738625000	16.9576		chr2	987750000	988250000	3.41169		794750000	795250000	3.0172
chr1	1000625000	1001125000	4.6246		chr1		chr1	738250000	738750000	26.7894		chr2	990875000	991375000	3.89844		794875000	795375000	2.32636
chr1	1023125000	1023625000	5.83195		chr1		chr1	738375000	738875000	25.2694		chr2	992250000	992750000	4.54639		795500000	796000000	2.43242
chr1	1023250000	1023750000	5.57707		chr1		chr1	738500000	739000000	17.1322		chr2	992375000	992875000	4.8781		795625000	796125000	2.34572
chr1	1023875000	1024375000	5.53894		chr1		chr1	738625000	739125000	26.2142		chr2	992500000	993000000	4.69325		795750000	796250000	2.42582
chr1	1051250000	1051750000	6.91046		chr1		chr1	738750000	739250000	29.0103		chr2	992625000	993125000	3.26643		795875000	796375000	2.47203
chr1	1052125000	1052625000	5.87952		chr1		chr1	738875000	739375000	32.3624		chr2	994875000	995375000	3.58971		797250000	797750000	2.18838
chr1	1053500000	1054000000	6.86988		chr1		chr1	739000000	739500000	34.1927		chr2	995000000	995500000	3.66805		797375000	797875000	2.12815
chr1	1053625000	1054125000	7.29648		chr1		chr1	739125000	739625000	20.464		chr2	995125000	995625000	3.60445		797500000	798000000	2.12135
chr1	1053750000	1054250000	6.93524		chr1		chr1	739250000	739750000	16.6765		chr2	995250000	995750000	4.01606		801375000	801875000	2.06617
chr1	1053875000	1054375000	7.61901		chr1		chr1	739375000	739875000	16.0474		chr2	1000625000	1001125000	3.40321		811500000	812000000	2.15458
chr1	1054000000	1054500000	6.60566		chr1		chr1	739500000	740000000	17.5183		chr2	1010750000	1011250000	3.31391		813250000	813750000	2.07653
chr1	1054125000	1054625000	6.35815		chr1		chr1	739625000	740125000	33.0796		chr2	1077500000	1078000000	3.13353		816625000	817125000	2.09027
chr1	1054250000	1054750000	5.45375		chr1		chr1	739750000	740250000	39.0317		chr2	1085250000	1085750000	3.82822		829000000	829500000	2.07345
chr1	1054375000	1054875000	4.89858		chr1		chr1	739875000	740375000	24.218		chr2	1085375000	1085875000	3.41555		830375000	830875000	2.42584
chr1	1054500000	1055000000	6.12423		chr1		chr1	740000000	740500000	15.0061		chr2	1109375000	1109875000	3.92529		835125000	835625000	2.16022
chr1	1054625000	1055125000	8.14639		chr1		chr1	740125000	740625000	11.8496		chr2	1124000000	1124500000	3.49145		835250000	835750000	2.82882
chr1	1054750000	1055250000	8.34305		chr1		chr1	740250000	740750000	10.5236		chr2	1127875000	1128375000	3.47297		835375000	835875000	2.11645
chr1	1054875000	1055375000	8.82915		chr1		chr1	740500000	741000000	7.65773		chr2	1128000000	1128500000	6.33687		857125000	857625000	2.24392
chr1	1055000000	1055500000	5.98619		chr1		chr1	740625000	741125000	7.86125		chr2	1128125000	1128625000	7.64945		857250000	857750000	2.18164
chr1	1070875000	1071375000	25.028		chr1		chr1	740750000	741250000	8.04896		chr2	1128250000	1128750000	7.90482		864000000	864500000	2.77902
chr1	1071000000	1071500000	28.5727		chr1		chr1	740875000	741375000	14.7382		chr2	1128375000	1128875000	4.146		864125000	864625000	3.69436
chr1	1071125000	1071625000	31.2194		chr1		chr1	741000000	741500000	15.9602		chr2	1128500000	1129000000	3.26497		864250000	864750000	4.18041
chr1	1071250000	1071750000	35.4915		chr1		chr1	741125000	741625000	17.5241		chr2	1233125000	1233625000	3.1347		864375000	864875000	3.33398
chr1	1071375000	1071875000	7.862		chr1		chr1	741250000	741750000	8.17027		chr2	1233875000	1234375000	4.15951		884500000	885000000	2.07336
chr1	1071500000	1072000000	6.68196		chr1		chr1	741375000	741875000	7.24611		chr2	1234000000	1234500000	5.24693		888000000	888500000	4.0748
chr1	1072875000	1073375000	8.76109		chr1		chr1	741500000	742000000	7.15268		chr2	1234125000	1234625000	4.70659		888125000	888625000	4.19119
chr1	1073000000	1073500000	4.82784		chr1		chr1	742250000	742750000	7.7167		chr2	1238000000	1238500000	4.31599		888250000	888750000	4.16177
chr1	1085000000	1085500000	4.44374		chr1		chr1	742625000	743125000	7.83186		chr2	1258500000	1259000000	3.09375		888375000	888875000	3.48004
chr1	1104750000	1105250000	15.5967		chr1		chr1	742750000	743250000	9.5344		chr2	1258625000	1259125000	3.25318		888500000	889000000	2.47035
chr1	1104875000	1105375000	24.8659		chr1		chr1	742875000	743375000	13.9528		chr2	1283000000	1283500000	6.93312		890375000	890875000	2.08759
chr1	1105000000	1105500000	24.0358		chr1		chr1	743000000	743500000	11.4838		chr2	1284000000	1284500000	4.06092		892000000	892500000	2.20733
chr1	1105125000	1105625000	25.874		chr1		chr1	743125000	743625000	7.17195		chr2	1284125000	1284625000	4.46486		892125000	892625000	2.23943
chr1	1105250000	1105750000	16.3629		chr1		chr1	744000000	744500000	8.1276		chr2	1284250000	1284750000	8.66226		892250000	892750000	2.10625
chr1	1105375000	1105875000	12.4025		chr1		chr1	744125000	744625000	24.1398		chr2	1284375000	1284875000	7.90735		906000000	906500000	2.08499
chr1	1105500000	1106000000	11.6764		chr1		chr1	744250000	744750000	20.8165		chr2	1284500000	1285000000	4.25614		906125000	906625000	2.11052
chr1	1105625000	1106125000	11.0284		chr1		chr1	744375000	744875000	13.759		chr2	1295125000	1295625000	4.91788		906250000	906750000	2.44838
chr1	1105750000	1106250000	4.50866		chr1		chr1	744500000	745000000	9.64779		chr2	1295375000	1295875000	3.14421		915000000	915500000	2.27629
chr1	1105875000	1106375000	11.4091		chr1		chr1	762125000	762625000	10.4169		chr2	1296375000	1296875000	3.43359		915125000	915625000	5.00598
chr1	1106000000	1106500000	13.2658		chr1		chr1	762250000	762750000	16.8862		chr2	1296500000	1297000000	4.08936		915250000	915750000	6.35154
chr1	1106125000	1106625000	13.5569		chr1		chr1	762375000	762875000	15.973		chr2	1296625000	1297125000	3.27559		915375000	915875000	6.9938
chr1	1106250000	1106750000	14.6615		chr1		chr1	762500000	763000000	13.9539		chr2	1305625000	1306125000	3.36082		915500000	916000000	6.87613
chr1	1106375000	1106875000	12.5494		chr1		chr1	762625000	763125000	10.0396		chr2	1305750000	1306250000	3.86491		915625000	916125000	6.43017
chr1	1106500000	1107000000	10.7812		chr1		chr1	762750000	763250000	7.7152		chr2	1305875000	1306375000	4.06744		915750000	916250000	2.21063
chr1	1106625000	1107125000	5.87056		chr1		chr1	762875000	763375000	9.90822		chr2	1306000000	1306500000	3.87938		918250000	918750000	2.41787
chr1	1106750000	1107250000	6.51196		chr1		chr1	763000000	763500000	9.08053		chr2	1335750000	1336250000	3.80453		918375000	918875000	2.52701
chr1	1106875000	1107375000	6.15875		chr1		chr1	763125000	763625000	10.1028		chr2	1335875000	1336375000	3.77114		918500000	919000000	2.93861
chr1	1107000000	1107500000	8.37973		chr1		chr1	763250000	763750000	7.84307		chr2	1384000000	1384500000	4.71112		918625000	919125000	2.99467
chr1	1107125000	1107625000	16.1186		chr1		chr1	763875000	764375000	9.48099		chr2	1384125000	1384625000	4.18567		918750000	919250000	2.31718
chr1	1107250000	1107750000	20.4192		chr1		chr1	765500000	766000000	7.8163		chr2	1384250000	1384750000	4.85223		922750000	923250000	2.14688
chr1	1107375000	1107875000	24.123		chr1		chr1	778375000	778875000	8.26233		chr2	1384375000	1384875000	4.97399		922875000	923375000	2.4519
chr1	1107500000	1108000000	22.3446		chr1		chr1	814500000	815000000	6.62427		chr2	1384500000	1385000000	4.4538		923000000	923500000	2.98414
chr1	1107625000	1108125000	17.7279		chr1		chr1	814625000	815125000	7.24571		chr2	1384625000	1385125000	4.2571		923125000	923625000	2.41399
chr1	1107750000	1108250000	11.7316		chr1		chr1	814750000	815250000	6.74262		chr2	1392875000	1393375000	4.20322		923250000	923750000	2.08944
chr1	1107875000	1108375000	8.24046		chr1		chr1	877750000	878250000	13.703		chr2	1393000000	1393500000	4.44723		935875000	936375000	2.09788
chr1	1108000000	1108500000	6.34061		chr1		chr1	877875000	878375000	17.0471		chr2	1393125000	1393625000	3.84752		942250000	942750000	2.46226
chr1	1108250000	1108750000	6.54941		chr1		chr1	886500000	887000000	12.9543		chr2	1416375000	1416875000	4.36809		942375000	942875000	2.35042
chr1	1108375000	1108875000	9.01085		chr1		chr1	886625000	887125000	8.966		chr2	1416500000	1417000000	4.01937		942500000	943000000	2.12834
chr1	1108500000	1109000000	10.489		chr1		chr1	1070875000	1071375000	11.0601		chr2	1416625000	1417125000	3.9112		946250000	946750000	2.25619
chr1	1108625000	1109125000	8.3873		chr1		chr1	1071000000	1071500000	10.9073		chr2	1416750000	1417250000	3.42344		946375000	946875000	2.13215
chr1	1108875000	1109375000	4.7619		chr1		chr1	1071125000	1071625000	11.1405		chr2	1416875000	1417375000	3.23771		950625000	951125000	2.47101
chr1	1109000000	1109500000	4.60182		chr1		chr1	1071250000	1071750000	10.3434		chr2	1450375000	1450875000	3.53627		950750000	951250000	3.73214
chr1	1109125000	1109625000	4.70581		chr1		chr1	1104375000	1104875000	7.09652		chr2	1450500000	1451000000	3.33081		950875000	951375000	3.33254
chr1	1109250000	1109750000	12.6314		chr1		chr1	1128750000	1129250000	7.21926		chr2	1450625000	1451125000	3.25557		951000000	951500000	2.70031
chr1	1109375000	1109875000	9.18493		chr1		chr1	1128875000	1129375000	11.3647		chr2	1480000000	1480500000	3.15093		951125000	951625000	2.24596
chr1	1109500000	1110000000	10.41		chr1		chr1	1129000000	1129500000	19.3011		chr2	1480375000	1480875000	5.02772		953500000	954000000	3.00535
chr1	1109625000	1110125000	11.9703		chr1		chr1	1129125000	1129625000	43.1215		chr2	1480500000	1481000000	6.71198		953625000	954125000	3.66678
chr1	1109750000	1110250000	12.217		chr1		chr1	1129250000	1129750000	37.7157		chr2	1481250000	1481750000	3.61788		953750000	954250000	3.21281
chr1	1109875000	1110375000	13.8028		chr1		chr1	1129375000	1129875000	36.0888		chr2	1481375000	1481875000	4.36355		954500000	955000000	2.3901
chr1	1110000000	1110500000	7.76915		chr1		chr1	1129500000	1130000000	36.2827		chr2	1481500000	1482000000	6.37739		954625000	955125000	2.75515
chr1	1110125000	1110625000	5.86027		chr1		chr1	1129625000	1130125000	38.3028		chr2	1497625000	1498125000	3.90395		954750000	955250000	2.62133
chr1	1110250000	1110750000	5.73342		chr1		chr1	1129750000	1130250000	37.5721		chr2	1529625000	1530125000	3.10309		954875000	955375000	2.05615
chr1	1110375000	1110875000	4.67787		chr1		chr1	1129875000	1130375000	28.1802		chr2	1529750000	1530250000	3.11783		957750000	958250000	2.34531
chr1	1110500000	1111000000	6.80361		chr1		chr1	1130000000	1130500000	27.2006		chr2	1529875000	1530375000	3.3438		957875000	958375000	2.41464
chr1	1110625000	1111125000	8.21689		chr1		chr1	1130125000	1130625000	28.7182		chr2	1547750000	1548250000	3.23143		958000000	958500000	2.61123
chr1	1110750000	1111250000	7.31742		chr1		chr1	1130250000	1130750000	26.1131		chr2	1560500000	1561000000	3.23062		958125000	958625000	2.09794
chr1	1110875000	1111375000	15.7139		chr1		chr1	1130375000	1130875000	38.2413		chr2	1560625000	1561125000	6.41431		959500000	960000000	2.63057
chr1	1111000000	1111500000	13.0751		chr1		chr1	1130500000	1131000000	33.2285		chr2	1560750000	1561250000	8.08104		959625000	960125000	2.26927
chr1	1111125000	1111625000	8.8758		chr1		chr1	1130625000	1131125000	12.3199		chr2	1560875000	1561375000	7.18311		959750000	960250000	2.27508
chr1	1111250000	1111750000	7.05775		chr1		chr1	1130750000	1131250000	12.9539		chr2	1561000000	1561500000	5.35565		962250000	962750000	2.1248
chr1	1111375000	1111875000	5.83827		chr1		chr1	1130875000	1131375000	11.7993		chr2	1561125000	1561625000	3.33736		964125000	964625000	2.17838
chr1	1111500000	1112000000	7.22172		chr1		chr1	1131000000	1131500000	11.1876		chr2	1563000000	1563500000	3.75099		966125000	966625000	2.60055
chr1	1111625000	1112125000	10.8321		chr1		chr1	1131750000	1132250000	7.35624		chr2	1563125000	1563625000	3.6411		966250000	966750000	3.06072
chr1	1111750000	1112250000	20.1709		chr1		chr1	1131875000	1132375000	12.7081		chr2	1563375000	1563875000	3.43845		966375000	966875000	12.5512
chr1	1111875000	1112375000	29.5946		chr1		chr1	1132000000	1132500000	19.6515		chr2	1568500000	1569000000	3.57412		966500000	967000000	3.13327
chr1	1112000000	1112500000	21.1782		chr1		chr1	1132125000	1132625000	27.3459		chr2	1568625000	1569125000	3.42172		967000000	967500000	2.11351
chr1	1112125000	1112625000	19.2242		chr1		chr1	1132250000	1132750000	23.9944		chr2	1571000000	1571500000	3.1467		970500000	971000000	2.12299
chr1	1112250000	1112750000	4.56967		chr1		chr1	1132375000	1132875000	14.45		chr2	1571125000	1571625000	3.90989		970625000	971125000	2.2212
chr1	1112375000	1112875000	5.26292		chr1		chr1	1132500000	1133000000	12.9645		chr2	1571250000	1571750000	3.47592		970750000	971250000	2.33303
chr1	1112500000	1113000000	5.78024		chr1		chr1	1132625000	1133125000	13.6536		chr2	1571375000	1571875000	3.34577		971625000	972125000	2.09931
chr1	1112625000	1113125000	6.06626		chr1		chr1	1132750000	1133250000	12.3513		chr2	1659250000	1659750000	4.25081		971750000	972250000	2.28953
chr1	1112750000	1113250000	10.2621		chr1		chr1	1132875000	1133375000	17.3301		chr2	1659375000	1659875000	4.87264		971875000	972375000	2.18738
chr1	1112875000	1113375000	13.9082		chr1		chr1	1133000000	1133500000	13.5809		chr2	1659500000	1660000000	6.11298		972000000	972500000	2.0682
chr1	1113000000	1113500000	7.51555		chr1		chr1	1138750000	1139250000	6.78268		chr2	1659625000	1660125000	5.23019		972375000	972875000	2.10579
chr1	1113125000	1113625000	6.4177		chr1		chr1	1152375000	1152875000	8.40292		chr2	1659750000	1660250000	4.85512		974000000	974500000	2.07602
chr1	1113250000	1113750000	6.09223		chr1		chr1	1152500000	1153000000	8.83721		chr2	1659875000	1660375000	4.16675		974125000	974625000	2.51741
chr1	1114875000	1115375000	4.71069		chr1		chr1	1152625000	1153125000	8.29591		chr2	1660375000	1660875000	3.13607		974250000	974750000	2.54095
chr1	1115000000	1115500000	4.76785		chr1		chr1	1168250000	1168750000	9.20721		chr2	1660500000	1661000000	3.12412		974375000	974875000	2.229
chr1	1115250000	1115750000	7.96791		chr1		chr1	1168375000	1168875000	7.34093		chr2	1660625000	1661125000	4.17132		979500000	980000000	2.08239
chr1	1115375000	1115875000	10.8123		chr1		chr1	1168875000	1169375000	8.96945		chr2	1660750000	1661250000	3.23108		980875000	981375000	2.30782
chr1	1115500000	1116000000	8.12192		chr1		chr1	1169000000	1169500000	14.3152		chr2	1660875000	1661375000	3.20919		981000000	981500000	2.36202
chr1	1115625000	1116125000	5.66993		chr1		chr1	1169125000	1169625000	14.806		chr2	1732875000	1733375000	3.69304		981125000	981625000	2.2499
chr1	1116125000	1116625000	4.41327		chr1		chr1	1169250000	1169750000	14.0533		chr2	1733000000	1733500000	4.04685		981625000	982125000	2.25896
chr1	1116250000	1116750000	7.34987		chr1		chr1	1169375000	1169875000	10.4759		chr2	1733125000	1733625000	3.36857		981750000	982250000	2.07356
chr1	1116375000	1116875000	8.00054		chr1		chr1	1169500000	1170000000	8.64045		chr2	1768625000	1769125000	3.46201		981875000	982375000	2.06406
chr1	1116500000	1117000000	12.0357		chr1		chr1	1169625000	1170125000	7.49957		chr2	1768750000	1769250000	4.01328		984625000	985125000	2.14523
chr1	1116625000	1117125000	12.4918		chr1		chr1	1172625000	1173125000	6.97477		chr2	1768875000	1769375000	3.51181		984750000	985250000	2.22524
chr1	1116750000	1117250000	10.6382		chr1		chr1	1172750000	1173250000	13.1965		chr2	1775500000	1776000000	6.34747		984875000	985375000	2.4198
chr1	1116875000	1117375000	8.45216		chr1		chr1	1172875000	1173375000	8.76228		chr2	1777750000	1778250000	3.44312		985000000	985500000	2.85674
chr1	1117000000	1117500000	6.02305		chr1		chr1	1173000000	1173500000	9.53025		chr2	1803125000	1803625000	5.81962		985125000	985625000	2.51914
chr1	1117125000	1117625000	6.54856		chr1		chr1	1178375000	1178875000	8.03967		chr2	1803250000	1803750000	6.16247		985250000	985750000	2.51127
chr1	1117250000	1117750000	7.5766		chr1		chr1	1252125000	1252625000	7.3509		chr2	1860125000	1860625000	3.19675		985375000	985875000	2.3516
chr1	1117375000	1117875000	10.1561		chr1		chr1	1252250000	1252750000	9.83413		chr2	1861750000	1862250000	6.10371		985500000	986000000	2.4701
chr1	1117500000	1118000000	12.1506		chr1		chr1	1268250000	1268750000	18.5733		chr2	1861875000	1862375000	7.51343		985625000	986125000	2.64222
chr1	1117625000	1118125000	9.46204		chr1		chr1	1268375000	1268875000	12.5091		chr2	1862000000	1862500000	8.97472		985750000	986250000	2.88225
chr1	1117750000	1118250000	10.0866		chr1		chr1	1268500000	1269000000	8.07702		chr2	1862125000	1862625000	3.87425		985875000	986375000	3.26419
chr1	1117875000	1118375000	8.26073		chr1		chr1	1315250000	1315750000	8.56895		chr2	1862250000	1862750000	3.32616		986000000	986500000	3.12153
chr1	1118000000	1118500000	6.57195		chr1		chr2	127000000	127500000	15.9891		chr2	1911125000	1911625000	5.07295		986125000	986625000	3.06363
chr1	1119875000	1120375000	7.48652		chr1		chr2	127125000	127625000	20.4436		chr2	1911250000	1911750000	3.12365		986250000	986750000	2.35779
chr1	1120000000	1120500000	9.83276		chr1		chr2	127250000	127750000	38.3164		chr2	1911375000	1911875000	3.17155		986750000	987250000	2.10018
chr1	1120125000	1120625000	9.785		chr1		chr2	127375000	127875000	46.4728		chr2	1913625000	1914125000	3.67212		986875000	987375000	2.31372
chr1	1120250000	1120750000	9.78795		chr1		chr2	127500000	128000000	16.6327		chr2	1913750000	1914250000	4.52364		987000000	987500000	2.71835
chr1	1120375000	1120875000	10.7946		chr1		chr2	127625000	128125000	10.1854		chr2	1913875000	1914375000	5.18236		987125000	987625000	2.69372
chr1	1120500000	1121000000	8.44559		chr1		chr2	127750000	128250000	13.6394		chr2	1914000000	1914500000	6.8127		987250000	987750000	2.65086
chr1	1120625000	1121125000	7.50326		chr1		chr2	127875000	128375000	16.3496		chr2	1914125000	1914625000	8.37459		987375000	987875000	2.60021
chr1	1121500000	1122000000	8.34274		chr1		chr2	128000000	128500000	12.2157		chr2	1914250000	1914750000	3.17719		987500000	988000000	2.445
chr1	1121625000	1122125000	10.6018		chr1		chr2	128125000	128625000	11.8228		chr2	1930375000	1930875000	3.3103		987625000	988125000	2.39647
chr1	1121750000	1122250000	7.35603		chr1		chr2	128250000	128750000	11.8131		chr2	1930500000	1931000000	3.45137		987750000	988250000	2.53041
chr1	1121875000	1122375000	4.4675		chr1		chr2	128375000	128875000	9.13858		chr2	1932750000	1933250000	10.5668		987875000	988375000	2.65138
chr1	1122000000	1122500000	8.32394		chr1		chr2	128500000	129000000	9.97918		chr2	1932875000	1933375000	8.00524		988000000	988500000	2.35582
chr1	1122125000	1122625000	7.45055		chr1		chr2	128625000	129125000	9.89661		chr2	1933000000	1933500000	5.94825		988125000	988625000	2.4292
chr1	1122250000	1122750000	7.90538		chr1		chr2	128750000	129250000	7.55353		chr2	1933750000	1934250000	5.04582		988250000	988750000	2.31113
chr1	1122375000	1122875000	6.10143		chr1		chr2	128875000	129375000	10.1547		chr2	1933875000	1934375000	7.19006		988375000	988875000	2.31398
chr1	1122500000	1123000000	4.84588		chr1		chr2	129000000	129500000	18.0372		chr2	1934000000	1934500000	8.4485		988500000	989000000	2.48099
chr1	1123625000	1124125000	10.6234		chr1		chr2	129125000	129625000	25.3902		chr2	1934125000	1934625000	8.88552		988625000	989125000	2.53193
chr1	1123750000	1124250000	20.8834		chr1		chr2	129250000	129750000	33.0081		chr2	1934250000	1934750000	5.32914		988750000	989250000	2.54061
chr1	1123875000	1124375000	29.913		chr1		chr2	129375000	129875000	36.2885		chr2	1934375000	1934875000	4.58273		988875000	989375000	2.67414
chr1	1124000000	1124500000	22.9329		chr1		chr2	129500000	130000000	31.4573		chr2	1934500000	1935000000	4.09972		989000000	989500000	2.86997
chr1	1124125000	1124625000	17.8524		chr1		chr2	129625000	130125000	28.2657		chr2	1934625000	1935125000	3.9954		989125000	989625000	2.66459
chr1	1124250000	1124750000	18.9435		chr1		chr2	129750000	130250000	15.7293		chr2	1935750000	1936250000	3.30961		989250000	989750000	2.84199
chr1	1124375000	1124875000	12.5192		chr1		chr2	129875000	130375000	10.6553		chr2	1935875000	1936375000	8.33483		989375000	989875000	2.57356
chr1	1124500000	1125000000	19.6097		chr1		chr2	130000000	130500000	11.6878		chr2	1955000000	1955500000	4.1467		991875000	992375000	2.17602
chr1	1124625000	1125125000	23.7738		chr1		chr2	130125000	130625000	9.88299		chr2	1955125000	1955625000	3.3017		992000000	992500000	2.31526
chr1	1124750000	1125250000	20.7114		chr1		chr2	130250000	130750000	16.998		chr2	1958750000	1959250000	3.73966		992875000	993375000	2.49365
chr1	1124875000	1125375000	19.9857		chr1		chr2	130375000	130875000	12.5141		chr2	1958875000	1959375000	4.86504		993000000	993500000	2.54358
chr1	1125000000	1125500000	17.4566		chr1		chr2	130500000	131000000	9.11173		chr2	1959000000	1959500000	3.77754		993125000	993625000	2.70222
chr1	1125125000	1125625000	19.0753		chr1		chr2	130625000	131125000	25.6566		chr2	1959125000	1959625000	3.40241		993250000	993750000	2.8547
chr1	1125250000	1125750000	23.2106		chr1		chr2	130750000	131250000	24.6394		chr2	1997000000	1997500000	3.36602		999750000	1000250000	2.12273
chr1	1125375000	1125875000	25.5977		chr1		chr2	130875000	131375000	24.8461		chr2	2040250000	2040750000	3.8533		1004750000	1005250000	2.05412
chr1	1125500000	1126000000	28.6608		chr1		chr2	131000000	131500000	19.0343		chr3	44625000	45125000	3.86558		1004875000	1005375000	2.13606
chr1	1125625000	1126125000	5.46216		chr1		chr2	131125000	131625000	17.2229		chr3	105875000	106375000	4.25919		1005000000	1005500000	2.23499
chr1	1126250000	1126750000	5.80221		chr1		chr2	131250000	131750000	20.861		chr3	106000000	106500000	4.18141		1005125000	1005625000	2.4438
chr1	1126375000	1126875000	6.97277		chr1		chr2	131375000	131875000	29.1931		chr3	106125000	106625000	3.79793		1005250000	1005750000	2.07239
chr1	1126500000	1127000000	4.87003		chr1		chr2	131500000	132000000	24.4507		chr3	106250000	106750000	3.74812		1005375000	1005875000	3.92905
chr1	1126875000	1127375000	4.44329		chr1		chr2	131625000	132125000	14.7491		chr3	112000000	112500000	3.40856		1005500000	1006000000	3.09882
chr1	1127000000	1127500000	5.22283		chr1		chr2	131750000	132250000	9.58337		chr3	112125000	112625000	7.31978		1005625000	1006125000	2.99338
chr1	1127125000	1127625000	10.761		chr1		chr2	132000000	132500000	12.7088		chr3	112250000	112750000	8.47417		1005750000	1006250000	2.55596
chr1	1127250000	1127750000	13.5675		chr1		chr2	132125000	132625000	24.4552		chr3	112375000	112875000	3.41946		1012125000	1012625000	2.10532
chr1	1127375000	1127875000	11.8503		chr1		chr2	132250000	132750000	24.0016		chr3	112875000	113375000	4.84555		1012250000	1012750000	2.34225
chr1	1127500000	1128000000	14.6949		chr1		chr2	132375000	132875000	28.8256		chr3	113000000	113500000	4.75631		1012375000	1012875000	2.18813
chr1	1127625000	1128125000	10.2348		chr1		chr2	132500000	133000000	7.47494		chr3	113125000	113625000	3.95498		1012500000	1013000000	2.07029
chr1	1127750000	1128250000	11.5068		chr1		chr2	132625000	133125000	10.2774		chr3	113250000	113750000	3.99705		1014750000	1015250000	2.07855
chr1	1127875000	1128375000	12.5927		chr1		chr2	132750000	133250000	12.2506		chr3	113375000	113875000	3.54576		1014875000	1015375000	3.3536
chr1	1128000000	1128500000	7.89647		chr1		chr2	132875000	133375000	12.8196		chr3	113500000	114000000	3.55769		1015000000	1015500000	2.22618
chr1	1128125000	1128625000	8.85707		chr1		chr2	133000000	133500000	18.5387		chr3	113625000	114125000	3.89879		1023875000	1024375000	2.22813
chr1	1128250000	1128750000	9.43741		chr1		chr2	133125000	133625000	26.3918		chr3	113750000	114250000	3.90032		1024000000	1024500000	2.9743
chr1	1128375000	1128875000	14.3057		chr1		chr2	133250000	133750000	22.5405		chr3	114500000	115000000	3.68597		1024125000	1024625000	3.0795
chr1	1128500000	1129000000	30.5995		chr1		chr2	133375000	133875000	17.7112		chr3	122000000	122500000	3.34064		1024250000	1024750000	2.77731
chr1	1128625000	1129125000	26.0176		chr1		chr2	133500000	134000000	16.006		chr3	122125000	122625000	3.58497		1024375000	1024875000	2.35338
chr1	1128750000	1129250000	27.3084		chr1		chr2	133625000	134125000	10.2442		chr3	122250000	122750000	3.45331		1024500000	1025000000	2.82774
chr1	1128875000	1129375000	33.5355		chr1		chr2	133750000	134250000	6.85893		chr3	122375000	122875000	3.53594		1024625000	1025125000	2.9951
chr1	1129000000	1129500000	57.842		chr1		chr2	133875000	134375000	8.56387		chr3	122500000	123000000	3.37477		1024750000	1025250000	3.28045
chr1	1129125000	1129625000	58.9725		chr1		chr2	134000000	134500000	12.2522		chr3	122625000	123125000	3.16875		1024875000	1025375000	3.33261
chr1	1129250000	1129750000	42.311		chr1		chr2	134125000	134625000	12.2495		chr3	123750000	124250000	3.65242		1025000000	1025500000	2.37944
chr1	1129375000	1129875000	44.9925		chr1		chr2	134250000	134750000	15.2982		chr3	123875000	124375000	3.95673		1025125000	1025625000	2.10045
chr1	1129500000	1130000000	46.3817		chr1		chr2	134375000	134875000	16.8795		chr3	124000000	124500000	3.91206		1025250000	1025750000	2.07276
chr1	1129625000	1130125000	25.7021		chr1		chr2	134500000	135000000	15.25		chr3	124125000	124625000	4.09753		1026625000	1027125000	2.10945
chr1	1129750000	1130250000	24.7946		chr1		chr2	134625000	135125000	21.6599		chr3	130750000	131250000	5.46767		1026750000	1027250000	2.11222
chr1	1129875000	1130375000	20.1607		chr1		chr2	134750000	135250000	28.3754		chr3	130875000	131375000	3.88905		1026875000	1027375000	2.11327
chr1	1130000000	1130500000	18.9156		chr1		chr2	134875000	135375000	7.41076		chr3	136750000	137250000	3.55407		1027500000	1028000000	2.05651
chr1	1130125000	1130625000	30.0237		chr1		chr2	178750000	179250000	8.40619		chr3	136875000	137375000	4.89541		1028125000	1028625000	2.29792
chr1	1130250000	1130750000	30.2718		chr1		chr2	193875000	194375000	6.81443		chr3	137000000	137500000	6.54469		1028250000	1028750000	2.17453
chr1	1130375000	1130875000	27.2203		chr1		chr2	199250000	199750000	8.09404		chr3	137375000	137875000	3.12711		1028375000	1028875000	2.15385
chr1	1130500000	1131000000	27.53		chr1		chr2	199375000	199875000	8.88861		chr3	137500000	138000000	3.56854		1037000000	1037500000	2.21258
chr1	1130625000	1131125000	23.4792		chr1		chr2	199500000	200000000	10.8975		chr3	138750000	139250000	5.21714		1038250000	1038750000	2.06825
chr1	1130750000	1131250000	26.478		chr1		chr2	199625000	200125000	13.0184		chr3	138875000	139375000	4.9212		1038375000	1038875000	2.07421
chr1	1130875000	1131375000	25.934		chr1		chr2	199750000	200250000	14.3702		chr3	139000000	139500000	4.45339		1038500000	1039000000	2.05437
chr1	1131000000	1131500000	25.9147		chr1		chr2	199875000	200375000	14.9662		chr3	139125000	139625000	5.00405		1039125000	1039625000	2.39615
chr1	1131125000	1131625000	30.8318		chr1		chr2	200000000	200500000	11.1577		chr3	139250000	139750000	5.71793		1039250000	1039750000	2.27984
chr1	1131250000	1131750000	29.6351		chr1		chr2	200125000	200625000	8.53147		chr3	139375000	139875000	6.91508		1039375000	1039875000	2.14588
chr1	1131375000	1131875000	37.8929		chr1		chr2	209375000	209875000	9.79077		chr3	139500000	140000000	8.06705		1043250000	1043750000	2.1473
chr1	1131500000	1132000000	15.5274		chr1		chr2	209500000	210000000	14.6058		chr3	139625000	140125000	6.45855		1043375000	1043875000	2.10619
chr1	1131625000	1132125000	12.555		chr1		chr2	209625000	210125000	16.3235		chr3	139750000	140250000	4.6643		1043500000	1044000000	2.07852
chr1	1131750000	1132250000	11.8965		chr1		chr2	209750000	210250000	20.5857		chr3	140875000	141375000	3.23206		1045625000	1046125000	2.13905
chr1	1131875000	1132375000	10.4675		chr1		chr2	209875000	210375000	18.7797		chr3	150000000	150500000	3.23831		1045750000	1046250000	2.4879
chr1	1132000000	1132500000	19.3087		chr1		chr2	210000000	210500000	16.4678		chr3	156875000	157375000	3.71068		1045875000	1046375000	2.73264
chr1	1132125000	1132625000	20.9992		chr1		chr2	210125000	210625000	11.3322		chr3	162375000	162875000	4.1359		1046000000	1046500000	2.84425
chr1	1132250000	1132750000	20.4417		chr1		chr2	210250000	210750000	8.58173		chr3	162500000	163000000	3.96026		1046125000	1046625000	2.82086
chr1	1132375000	1132875000	11.2987		chr1		chr2	210375000	210875000	9.22384		chr3	162625000	163125000	3.2435		1046250000	1046750000	2.66333
chr1	1132500000	1133000000	10.062		chr1		chr2	210500000	211000000	14.7047		chr3	172375000	172875000	4.11846		1058375000	1058875000	2.3732
chr1	1132625000	1133125000	9.71835		chr1		chr2	210625000	211125000	8.02036		chr3	172500000	173000000	3.93524		1059625000	1060125000	2.14575
chr1	1132750000	1133250000	9.92614		chr1		chr2	211875000	212375000	17.6029		chr3	172625000	173125000	4.75168		1059875000	1060375000	2.21062
chr1	1132875000	1133375000	15.378		chr1		chr2	212000000	212500000	12.6653		chr3	172750000	173250000	5.27917		1068500000	1069000000	2.43686
chr1	1133000000	1133500000	11.526		chr1		chr2	212125000	212625000	9.15389		chr3	172875000	173375000	5.09065		1070875000	1071375000	2.44113
chr1	1133750000	1134250000	4.58601		chr1		chr2	213625000	214125000	13.7347		chr3	173000000	173500000	3.28079		1071000000	1071500000	2.47776
chr1	1134875000	1135375000	11.0658		chr1		chr2	213750000	214250000	18.0324		chr3	177875000	178375000	3.26222		1071125000	1071625000	2.5076
chr1	1135000000	1135500000	15.8401		chr1		chr2	213875000	214375000	20.3459		chr3	178000000	178500000	3.78973		1071250000	1071750000	2.50081
chr1	1135125000	1135625000	16.6876		chr1		chr2	214000000	214500000	13.292		chr3	181000000	181500000	7.39349		1071375000	1071875000	2.0585
chr1	1135250000	1135750000	13.3971		chr1		chr2	240000000	240500000	6.82168		chr3	181125000	181625000	7.92805		1072250000	1072750000	2.41738
chr1	1135375000	1135875000	10.3091		chr1		chr2	255625000	256125000	8.2305		chr3	181250000	181750000	7.8048		1072375000	1072875000	2.35626
chr1	1135500000	1136000000	8.63887		chr1		chr2	255750000	256250000	7.37718		chr3	181375000	181875000	6.20681		1073625000	1074125000	2.36726
chr1	1135875000	1136375000	7.16079		chr1		chr2	256125000	256625000	7.20845		chr3	182125000	182625000	3.77847		1073750000	1074250000	3.1739
chr1	1136000000	1136500000	14.0129		chr1		chr2	256250000	256750000	11.0104		chr3	182250000	182750000	4.66306		1073875000	1074375000	3.03793
chr1	1136125000	1136625000	19.4256		chr1		chr2	256375000	256875000	30.1415		chr3	182375000	182875000	3.67035		1074000000	1074500000	2.76634
chr1	1136250000	1136750000	14.0452		chr1		chr2	256500000	257000000	29.8604		chr3	182500000	183000000	3.4147		1074125000	1074625000	2.48894
chr1	1136375000	1136875000	14.2171		chr1		chr2	256625000	257125000	17.7521		chr3	182625000	183125000	3.19074		1074250000	1074750000	2.25067
chr1	1136500000	1137000000	7.01797		chr1		chr2	288750000	289250000	7.93628		chr3	186875000	187375000	3.25846		1074375000	1074875000	2.58738
chr1	1136625000	1137125000	6.51874		chr1		chr2	288875000	289375000	9.5379		chr3	187000000	187500000	3.11821		1074500000	1075000000	2.88812
chr1	1136750000	1137250000	9.65909		chr1		chr2	291500000	292000000	7.11547		chr3	190875000	191375000	3.30629		1074625000	1075125000	3.39627
chr1	1136875000	1137375000	10.3798		chr1		chr2	291625000	292125000	6.87594		chr3	191000000	191500000	4.5745		1074750000	1075250000	4.06844
chr1	1137000000	1137500000	9.43563		chr1		chr2	291750000	292250000	9.20834		chr3	191125000	191625000	5.94373		1074875000	1075375000	4.14272
chr1	1137125000	1137625000	6.37672		chr1		chr2	291875000	292375000	13.4738		chr3	191250000	191750000	7.57316		1075000000	1075500000	4.16447
chr1	1137250000	1137750000	4.51045		chr1		chr2	299125000	299625000	9.24892		chr3	191375000	191875000	3.88152		1075125000	1075625000	4.29372
chr1	1137625000	1138125000	4.55774		chr1		chr2	299250000	299750000	9.6984		chr3	192125000	192625000	4.0248		1075250000	1075750000	4.25719
chr1	1137750000	1138250000	5.81997		chr1		chr2	299375000	299875000	7.97801		chr3	192250000	192750000	7.68426		1075375000	1075875000	4.29448
chr1	1137875000	1138375000	6.33061		chr1		chr2	299500000	300000000	7.20175		chr3	192375000	192875000	11.4287		1075500000	1076000000	4.12225
chr1	1138000000	1138500000	8.1938		chr1		chr2	299625000	300125000	7.0777		chr3	192500000	193000000	13.9122		1075625000	1076125000	3.28025
chr1	1138125000	1138625000	5.4124		chr1		chr2	299750000	300250000	8.22648		chr3	192625000	193125000	15.6057		1075750000	1076250000	2.40731
chr1	1138250000	1138750000	5.26904		chr1		chr2	299875000	300375000	9.69158		chr3	192750000	193250000	12.2497		1077125000	1077625000	2.62361
chr1	1138375000	1138875000	6.70557		chr1		chr2	303125000	303625000	9.2701		chr3	192875000	193375000	5.79625		1077250000	1077750000	2.35396
chr1	1138625000	1139125000	5.45957		chr1		chr2	303875000	304375000	7.46593		chr3	193000000	193500000	4.19851		1077375000	1077875000	2.26038
chr1	1138750000	1139250000	4.38957		chr1		chr2	309000000	309500000	7.99343		chr3	193125000	193625000	4.92202		1077500000	1078000000	2.84452
chr1	1139500000	1140000000	10.7647		chr1		chr2	309125000	309625000	7.39103		chr3	193250000	193750000	5.79333		1077625000	1078125000	2.52434
chr1	1139625000	1140125000	19.406		chr1		chr2	309250000	309750000	9.09736		chr3	193375000	193875000	7.52368		1077750000	1078250000	2.11615
chr1	1139750000	1140250000	15.0945		chr1		chr2	309375000	309875000	15.3498		chr3	193500000	194000000	11.3163		1079375000	1079875000	2.10417
chr1	1139875000	1140375000	17.337		chr1		chr2	315500000	316000000	9.84948		chr3	193625000	194125000	10.1501		1080500000	1081000000	2.07429
chr1	1140000000	1140500000	11.0243		chr1		chr2	315625000	316125000	15.2273		chr3	193750000	194250000	5.59368		1080625000	1081125000	2.3749
chr1	1140125000	1140625000	7.4848		chr1		chr2	315750000	316250000	9.10179		chr3	193875000	194375000	4.31644		1082375000	1082875000	2.23934
chr1	1140250000	1140750000	7.15066		chr1		chr2	315875000	316375000	11.7194		chr3	194000000	194500000	4.89041		1082500000	1083000000	3.14184
chr1	1140375000	1140875000	7.50212		chr1		chr2	317625000	318125000	31.1577		chr3	194125000	194625000	5.1553		1082625000	1083125000	3.99958
chr1	1140500000	1141000000	7.12405		chr1		chr2	317750000	318250000	11.3626		chr3	194250000	194750000	4.85199		1082750000	1083250000	2.50856
chr1	1140625000	1141125000	7.73703		chr1		chr2	319000000	319500000	23.5549		chr3	194375000	194875000	7.63133		1091250000	1091750000	2.11448
chr1	1140750000	1141250000	4.78236		chr1		chr2	319125000	319625000	14.8422		chr3	194500000	195000000	14.4419		1096000000	1096500000	3.01625
chr1	1141500000	1142000000	8.08885		chr1		chr2	320750000	321250000	6.73963		chr3	194625000	195125000	20.2071		1098625000	1099125000	2.82577
chr1	1141625000	1142125000	12.4626		chr1		chr2	320875000	321375000	6.72984		chr3	194750000	195250000	14.8168		1098750000	1099250000	2.60034
chr1	1141750000	1142250000	12.8595		chr1		chr2	323875000	324375000	10.5302		chr3	194875000	195375000	14.48		1098875000	1099375000	2.07723
chr1	1141875000	1142375000	16.5188		chr1		chr2	324000000	324500000	14.3593		chr3	195000000	195500000	10.9811		1099000000	1099500000	2.08173
chr1	1142000000	1142500000	11.787		chr1		chr2	324125000	324625000	18.1207		chr3	195125000	195625000	6.95398		1099125000	1099625000	2.17221
chr1	1142125000	1142625000	28.5501		chr1		chr2	324250000	324750000	19.0195		chr3	195250000	195750000	9.53077		1099250000	1099750000	2.14674
chr1	1142875000	1143375000	4.61208		chr1		chr2	324875000	325375000	16.3089		chr3	195375000	195875000	7.71234		1099375000	1099875000	2.23448
chr1	1144375000	1144875000	6.5996		chr1		chr2	325000000	325500000	9.75764		chr3	195500000	196000000	20.5688		1099500000	1100000000	2.24895
chr1	1144500000	1145000000	11.981		chr1		chr2	325625000	326125000	11.4919		chr3	195625000	196125000	19.4215		1099875000	1100375000	2.21139
chr1	1144625000	1145125000	17.3811		chr1		chr2	325750000	326250000	21.2982		chr3	195750000	196250000	31.1758		1100000000	1100500000	2.21286
chr1	1144750000	1145250000	32.2725		chr1		chr2	325875000	326375000	14.8929		chr3	195875000	196375000	33.6912		1100125000	1100625000	3.21462
chr1	1144875000	1145375000	20.8732		chr1		chr2	326000000	326500000	17.6132		chr3	196000000	196500000	36.1207		1100250000	1100750000	3.35316
chr1	1145000000	1145500000	14.8151		chr1		chr2	326125000	326625000	17.7248		chr3	196125000	196625000	49.2399		1100375000	1100875000	3.14255
chr1	1145125000	1145625000	14.0381		chr1		chr2	326250000	326750000	16.0226		chr3	196250000	196750000	42.7443		1100500000	1101000000	3.4953
chr1	1145250000	1145750000	7.71105		chr1		chr2	326375000	326875000	21.1954		chr3	196375000	196875000	25.0447		1100625000	1101125000	3.14445
chr1	1145375000	1145875000	9.78789		chr1		chr2	326500000	327000000	20.0654		chr3	196500000	197000000	16.1394		1100750000	1101250000	2.75257
chr1	1145500000	1146000000	12.5996		chr1		chr2	326625000	327125000	16.0767		chr3	196625000	197125000	11.4985		1100875000	1101375000	2.9269
chr1	1145625000	1146125000	10.6984		chr1		chr2	326750000	327250000	15.5158		chr3	196750000	197250000	10.6236		1101000000	1101500000	3.01014
chr1	1145750000	1146250000	12.4404		chr1		chr2	405875000	406375000	6.61507		chr3	196875000	197375000	5.46002		1101125000	1101625000	3.15636
chr1	1145875000	1146375000	8.17893		chr1		chr2	406625000	407125000	8.37328		chr3	197000000	197500000	5.30003		1101250000	1101750000	3.5579
chr1	1146000000	1146500000	7.81425		chr1		chr2	406750000	407250000	13.3089		chr3	197125000	197625000	3.573		1101375000	1101875000	3.39028
chr1	1146125000	1146625000	8.1869		chr1		chr2	406875000	407375000	10.0618		chr3	197250000	197750000	3.91582		1101500000	1102000000	2.92306
chr1	1146250000	1146750000	8.56478		chr1		chr2	407000000	407500000	11.1481		chr3	197375000	197875000	5.23028		1101625000	1102125000	2.1181
chr1	1146375000	1146875000	8.74258		chr1		chr2	407125000	407625000	10.5819		chr3	197500000	198000000	4.90024		1102125000	1102625000	2.36765
chr1	1146500000	1147000000	8.82636		chr1		chr2	407250000	407750000	10.1047		chr3	197625000	198125000	6.15118		1102250000	1102750000	2.69204
chr1	1146750000	1147250000	9.05321		chr1		chr2	407375000	407875000	9.92298		chr3	197750000	198250000	4.92785		1102375000	1102875000	2.67005
chr1	1146875000	1147375000	13.1437		chr1		chr2	425750000	426250000	8.3875		chr3	197875000	198375000	3.96264		1102500000	1103000000	2.20688
chr1	1147000000	1147500000	18.5835		chr1		chr2	426125000	426625000	9.52586		chr3	198375000	198875000	8.73252		1103000000	1103500000	2.09654
chr1	1147125000	1147625000	26.0577		chr1		chr2	427125000	427625000	8.4945		chr3	198500000	199000000	14.2633		1103125000	1103625000	2.30345
chr1	1147250000	1147750000	25.5277		chr1		chr2	428000000	428500000	7.0232		chr3	199750000	200250000	5.14333		1103250000	1103750000	2.38944
chr1	1147375000	1147875000	14.5556		chr1		chr2	431000000	431500000	6.70458		chr3	199875000	200375000	9.30371		1103375000	1103875000	2.36661
chr1	1147500000	1148000000	11.4184		chr1		chr2	488875000	489375000	6.69929		chr3	200000000	200500000	10.1493		1103500000	1104000000	2.19152
chr1	1147625000	1148125000	5.03136		chr1		chr2	584750000	585250000	7.54412		chr3	200125000	200625000	9.53479		1103625000	1104125000	2.18951
chr1	1147750000	1148250000	5.5626		chr1		chr2	616625000	617125000	11.5204		chr3	200250000	200750000	6.66683		1108875000	1109375000	2.21739
chr1	1147875000	1148375000	12.5746		chr1		chr2	616750000	617250000	11.2897		chr3	200375000	200875000	4.58981		1109000000	1109500000	2.18155
chr1	1148000000	1148500000	15.1376		chr1		chr2	809750000	810250000	6.84131		chr3	200500000	201000000	5.40155		1109125000	1109625000	2.17143
chr1	1148125000	1148625000	42.2301		chr1		chr2	992250000	992750000	6.6642		chr3	200625000	201125000	7.45936		1111250000	1111750000	2.06687
chr1	1148250000	1148750000	37.428		chr1		chr2	992375000	992875000	7.49033		chr3	200750000	201250000	11.567		1111375000	1111875000	2.10558
chr1	1148375000	1148875000	16.2162		chr1		chr2	992500000	993000000	7.11296		chr3	200875000	201375000	12.5307		1111500000	1112000000	2.28982
chr1	1148500000	1149000000	7.19874		chr1		chr2	1034250000	1034750000	6.96249		chr3	201000000	201500000	7.20049		1111625000	1112125000	2.3237
chr1	1148625000	1149125000	7.28017		chr1		chr2	1034375000	1034875000	6.65406		chr3	201125000	201625000	5.36551		1111750000	1112250000	2.40297
chr1	1148750000	1149250000	5.48842		chr1		chr2	1091375000	1091875000	12.706		chr3	201250000	201750000	4.51369		1118125000	1118625000	2.29449
chr1	1148875000	1149375000	4.94449		chr1		chr2	1091500000	1092000000	14.1244		chr3	201500000	202000000	6.08106		1119625000	1120125000	3.72759
chr1	1149000000	1149500000	4.46795		chr1		chr2	1091625000	1092125000	9.11905		chr3	201625000	202125000	10.4079		1119750000	1120250000	3.20588
chr1	1149125000	1149625000	5.04985		chr1		chr2	1102625000	1103125000	6.69207		chr3	201750000	202250000	10.96		1119875000	1120375000	3.06722
chr1	1149250000	1149750000	6.75514		chr1		chr2	1102750000	1103250000	7.06168		chr3	201875000	202375000	12.2533		1120000000	1120500000	2.59961
chr1	1149375000	1149875000	5.30655		chr1		chr2	1102875000	1103375000	8.29555		chr3	202000000	202500000	8.03299		1120125000	1120625000	2.4847
chr1	1150125000	1150625000	13.2818		chr1		chr2	1103125000	1103625000	9.08573		chr3	202125000	202625000	6.86841		1120250000	1120750000	2.40474
chr1	1150250000	1150750000	11.3456		chr1		chr2	1103250000	1103750000	7.6831		chr3	202250000	202750000	4.57104		1121500000	1122000000	2.09621
chr1	1150375000	1150875000	11.3059		chr1		chr2	1103500000	1104000000	8.19056		chr3	202500000	203000000	4.50973		1121625000	1122125000	2.17492
chr1	1151750000	1152250000	7.4509		chr1		chr2	1120375000	1120875000	11.3276		chr3	202625000	203125000	6.20282		1122000000	1122500000	2.08257
chr1	1151875000	1152375000	6.35388		chr1		chr2	1120500000	1121000000	12.8575		chr3	202750000	203250000	7.35009		1122125000	1122625000	2.92207
chr1	1152000000	1152500000	6.12648		chr1		chr2	1120625000	1121125000	13.8723		chr3	202875000	203375000	12.182		1122250000	1122750000	2.6791
chr1	1152125000	1152625000	6.65943		chr1		chr2	1120750000	1121250000	14.7101		chr3	203000000	203500000	21.7844		1122375000	1122875000	2.73067
chr1	1152250000	1152750000	7.72314		chr1		chr2	1120875000	1121375000	11.8998		chr3	203125000	203625000	10.2767		1122500000	1123000000	2.62328
chr1	1152375000	1152875000	12.506		chr1		chr2	1121000000	1121500000	14.9459		chr3	203250000	203750000	9.26635		1130125000	1130625000	2.44061
chr1	1152500000	1153000000	14.2768		chr1		chr2	1121125000	1121625000	16.0045		chr3	203375000	203875000	4.85203		1130250000	1130750000	2.5828
chr1	1152625000	1153125000	11.7249		chr1		chr2	1121250000	1121750000	19.3062		chr3	204250000	204750000	4.08742		1130375000	1130875000	2.55935
chr1	1153875000	1154375000	4.9602		chr1		chr2	1121375000	1121875000	18.9094		chr3	204500000	205000000	14.8951		1130500000	1131000000	2.13799
chr1	1154000000	1154500000	7.84924		chr1		chr2	1121500000	1122000000	20.2427		chr3	204625000	205125000	15.0043		1133625000	1134125000	2.07407
chr1	1154125000	1154625000	8.2779		chr1		chr2	1121625000	1122125000	18.4666		chr3	204750000	205250000	14.1005		1133750000	1134250000	2.43575
chr1	1154250000	1154750000	10.1574		chr1		chr2	1122750000	1123250000	6.84178		chr3	204875000	205375000	14.956		1135000000	1135500000	2.27467
chr1	1154375000	1154875000	11.5241		chr1		chr2	1122875000	1123375000	13.5454		chr3	205000000	205500000	12.9456		1135125000	1135625000	2.15885
chr1	1154500000	1155000000	9.66058		chr1		chr2	1123000000	1123500000	16.515		chr3	205125000	205625000	7.64098		1135250000	1135750000	2.30817
chr1	1154625000	1155125000	12.5021		chr1		chr2	1123125000	1123625000	14.683		chr3	205250000	205750000	9.33056		1135375000	1135875000	2.135
chr1	1154750000	1155250000	19.7635		chr1		chr2	1123250000	1123750000	15.3314		chr3	205375000	205875000	6.17339		1138750000	1139250000	2.13726
chr1	1154875000	1155375000	23.3223		chr1		chr2	1124000000	1124500000	8.70835		chr3	207125000	207625000	4.11879		1142125000	1142625000	2.42338
chr1	1155000000	1155500000	33.508		chr1		chr2	1124125000	1124625000	17.7098		chr3	207250000	207750000	7.9169		1168875000	1169375000	2.11588
chr1	1155125000	1155625000	32.1513		chr1		chr2	1124250000	1124750000	20.7507		chr3	207375000	207875000	8.68678		1169000000	1169500000	2.1377
chr1	1155250000	1155750000	32.0994		chr1		chr2	1124375000	1124875000	23.3681		chr3	207500000	208000000	8.40839		1169125000	1169625000	2.31363
chr1	1155375000	1155875000	30.6699		chr1		chr2	1124500000	1125000000	18.9637		chr3	207625000	208125000	4.18167		1169250000	1169750000	2.29408
chr1	1155500000	1156000000	22.4373		chr1		chr2	1124625000	1125125000	18.5035		chr3	207750000	208250000	6.13681		1176125000	1176625000	2.23705
chr1	1155625000	1156125000	14.2844		chr1		chr2	1124750000	1125250000	18.5442		chr3	207875000	208375000	4.33677		1183125000	1183625000	2.91188
chr1	1155750000	1156250000	10.6134		chr1		chr2	1124875000	1125375000	19.7762		chr3	208750000	209250000	3.62442		1183250000	1183750000	3.10132
chr1	1155875000	1156375000	7.81418		chr1		chr2	1125000000	1125500000	24.1309		chr3	212375000	212875000	3.26245		1183375000	1183875000	3.10767
chr1	1156000000	1156500000	4.54841		chr1		chr2	1125125000	1125625000	19.3943		chr3	214125000	214625000	3.52098		1183500000	1184000000	2.55922
chr1	1156500000	1157000000	7.218		chr1		chr2	1125250000	1125750000	12.3004		chr3	214250000	214750000	4.76535		1183625000	1184125000	2.21999
chr1	1156625000	1157125000	12.4392		chr1		chr2	1125375000	1125875000	10.7534		chr3	214375000	214875000	3.5945		1192125000	1192625000	2.06531
chr1	1156750000	1157250000	9.07106		chr1		chr2	1125500000	1126000000	6.74178		chr3	220375000	220875000	3.344		1192250000	1192750000	2.8552
chr1	1157875000	1158375000	13.0311		chr1		chr2	1126250000	1126750000	16.345		chr3	220500000	221000000	3.72561		1192375000	1192875000	2.887
chr1	1158000000	1158500000	11.437		chr1		chr2	1126375000	1126875000	18.7513		chr3	220625000	221125000	3.75854		1192500000	1193000000	2.93444
chr1	1158125000	1158625000	8.68551		chr1		chr2	1126500000	1127000000	18.6676		chr3	220750000	221250000	3.87075		1192625000	1193125000	2.87403
chr1	1158250000	1158750000	5.31582		chr1		chr2	1126625000	1127125000	18.887		chr3	220875000	221375000	20.382		1192750000	1193250000	2.47965
chr1	1158375000	1158875000	6.75139		chr1		chr2	1126750000	1127250000	22.1762		chr3	221000000	221500000	13.3597		1193750000	1194250000	2.17935
chr1	1158500000	1159000000	40.5056		chr1		chr2	1126875000	1127375000	24.1125		chr3	221125000	221625000	11.1004		1193875000	1194375000	2.27354
chr1	1158625000	1159125000	45.9017		chr1		chr2	1127000000	1127500000	22.0134		chr3	221250000	221750000	6.18148		1194000000	1194500000	2.31942
chr1	1158750000	1159250000	22.3073		chr1		chr2	1127125000	1127625000	21.392		chr3	239000000	239500000	4.22041		1201375000	1201875000	2.5071
chr1	1158875000	1159375000	25.261		chr1		chr2	1127250000	1127750000	16.408		chr3	239750000	240250000	4.66448		1201500000	1202000000	2.40135
chr1	1159000000	1159500000	31.2859		chr1		chr2	1127375000	1127875000	14.3785		chr3	239875000	240375000	4.63351		1209125000	1209625000	2.14371
chr1	1159125000	1159625000	22.3132		chr1		chr2	1127500000	1128000000	16.0935		chr3	243250000	243750000	3.19131		1209250000	1209750000	2.43258
chr1	1159250000	1159750000	20.4872		chr1		chr2	1127625000	1128125000	20.5936		chr3	244125000	244625000	3.40038		1209875000	1210375000	2.17998
chr1	1159875000	1160375000	5.94725		chr1		chr2	1127750000	1128250000	36.2712		chr3	250625000	251125000	4.04821		1216875000	1217375000	2.05496
chr1	1160000000	1160500000	10.8272		chr1		chr2	1127875000	1128375000	38.4956		chr3	251500000	252000000	3.42336		1220250000	1220750000	2.06961
chr1	1160125000	1160625000	15.0904		chr1		chr2	1128000000	1128500000	38.3989		chr3	251750000	252250000	6.37644		1220375000	1220875000	2.12293
chr1	1160250000	1160750000	14.1521		chr1		chr2	1128125000	1128625000	25.4589		chr3	251875000	252375000	6.19041		1220500000	1221000000	2.09633
chr1	1160375000	1160875000	13.5001		chr1		chr2	1128250000	1128750000	24.1839		chr3	252000000	252500000	4.80674		1230125000	1230625000	2.42451
chr1	1160500000	1161000000	8.88781		chr1		chr2	1128375000	1128875000	20.6754		chr3	252125000	252625000	4.53249		1230250000	1230750000	2.6274
chr1	1161500000	1162000000	9.0523		chr1		chr2	1128500000	1129000000	16.0165		chr3	252250000	252750000	3.7207		1230375000	1230875000	2.24505
chr1	1161625000	1162125000	5.61879		chr1		chr2	1128625000	1129125000	17.0171		chr3	252375000	252875000	4.02411		1230500000	1231000000	2.18666
chr1	1161750000	1162250000	4.37798		chr1		chr2	1128750000	1129250000	10.3952		chr3	252500000	253000000	3.663		1230625000	1231125000	2.09464
chr1	1162000000	1162500000	4.9324		chr1		chr2	1128875000	1129375000	11.8436		chr3	252625000	253125000	5.29543		1235750000	1236250000	2.11431
chr1	1162125000	1162625000	10.611		chr1		chr2	1129000000	1129500000	13.5374		chr3	252750000	253250000	5.11628		1238875000	1239375000	2.313
chr1	1162250000	1162750000	13.7617		chr1		chr2	1129125000	1129625000	16.1548		chr3	252875000	253375000	3.63261		1244875000	1245375000	3.51125
chr1	1162375000	1162875000	15.4105		chr1		chr2	1129250000	1129750000	20.9422		chr3	256625000	257125000	3.15014		1245000000	1245500000	3.7589
chr1	1162500000	1163000000	20.376		chr1		chr2	1129375000	1129875000	23.3082		chr3	263750000	264250000	4.74353		1245125000	1245625000	3.05976
chr1	1162625000	1163125000	13.9079		chr1		chr2	1129500000	1130000000	18.6531		chr3	263875000	264375000	8.90523		1249875000	1250375000	2.12106
chr1	1162750000	1163250000	11.5949		chr1		chr2	1129625000	1130125000	20.5286		chr3	264000000	264500000	5.42959		1250375000	1250875000	2.09684
chr1	1162875000	1163375000	8.54778		chr1		chr2	1129750000	1130250000	22.1064		chr3	264125000	264625000	4.65805		1250500000	1251000000	2.18569
chr1	1163000000	1163500000	9.04211		chr1		chr2	1129875000	1130375000	21.135		chr3	264250000	264750000	3.13464		1250625000	1251125000	2.46976
chr1	1163125000	1163625000	7.55913		chr1		chr2	1130000000	1130500000	27.2912		chr3	264375000	264875000	3.80645		1250750000	1251250000	2.40986
chr1	1163250000	1163750000	7.01071		chr1		chr2	1130125000	1130625000	26.1426		chr3	264500000	265000000	3.73247		1258250000	1258750000	2.08915
chr1	1163375000	1163875000	7.21041		chr1		chr2	1130250000	1130750000	10.8817		chr3	264625000	265125000	5.16671		1258625000	1259125000	3.64048
chr1	1164000000	1164500000	9.08086		chr1		chr2	1130375000	1130875000	19.1508		chr3	264750000	265250000	4.79064		1258750000	1259250000	3.31318
chr1	1164125000	1164625000	13.7161		chr1		chr2	1130500000	1131000000	34.8113		chr3	264875000	265375000	3.88454		1258875000	1259375000	2.82525
chr1	1164250000	1164750000	12.5535		chr1		chr2	1130625000	1131125000	35.3732		chr3	265000000	265500000	5.50584		1268250000	1268750000	2.79603
chr1	1164375000	1164875000	9.98512		chr1		chr2	1130750000	1131250000	11.4518		chr3	265125000	265625000	4.65274		1268375000	1268875000	2.57184
chr1	1164500000	1165000000	8.23362		chr1		chr2	1160750000	1161250000	7.6939		chr3	265250000	265750000	5.44402		1268500000	1269000000	2.43722
chr1	1164625000	1165125000	6.07036		chr1		chr2	1177625000	1178125000	9.77333		chr3	265375000	265875000	7.65516		1268625000	1269125000	2.38054
chr1	1164750000	1165250000	8.50119		chr1		chr2	1177750000	1178250000	16.3818		chr3	266375000	266875000	3.3014		1269500000	1270000000	2.25747
chr1	1164875000	1165375000	9.38193		chr1		chr2	1248500000	1249000000	7.55865		chr3	268125000	268625000	3.25764		1269625000	1270125000	2.09559
chr1	1165000000	1165500000	4.962		chr1		chr2	1248625000	1249125000	8.23585		chr3	268250000	268750000	7.55536		1287125000	1287625000	2.19582
chr1	1165125000	1165625000	6.26561		chr1		chr2	1248750000	1249250000	7.60793		chr3	269375000	269875000	9.18818		1287250000	1287750000	2.82878
chr1	1165250000	1165750000	9.10699		chr1		chr2	1284250000	1284750000	7.90698		chr3	269500000	270000000	11.5843		1287375000	1287875000	2.1998
chr1	1165375000	1165875000	9.58602		chr1		chr2	1287875000	1288375000	8.60594		chr3	269625000	270125000	8.10064		1291125000	1291625000	2.29073
chr1	1165500000	1166000000	10.6636		chr1		chr2	1288000000	1288500000	10.8084		chr3	279125000	279625000	5.53305		1303750000	1304250000	2.09356
chr1	1165625000	1166125000	18.8979		chr1		chr2	1288750000	1289250000	9.44941		chr3	279250000	279750000	5.48144		1316625000	1317125000	2.49979
chr1	1165750000	1166250000	22.3499		chr1		chr2	1291375000	1291875000	7.21761		chr3	279375000	279875000	5.69287		1316750000	1317250000	2.29882
chr1	1165875000	1166375000	30.9026		chr1		chr2	1294625000	1295125000	9.57122		chr3	279500000	280000000	5.43718		1316875000	1317375000	2.19553
chr1	1166000000	1166500000	47.8081		chr1		chr2	1294750000	1295250000	10.2763		chr3	279625000	280125000	4.78999		1317000000	1317500000	2.20268
chr1	1166125000	1166625000	26.8122		chr1		chr2	1294875000	1295375000	7.98247		chr3	279750000	280250000	5.47706		1332875000	1333375000	2.13115
chr1	1166250000	1166750000	18.3995		chr1		chr2	1299250000	1299750000	9.31333		chr3	279875000	280375000	5.76746		1349375000	1349875000	2.09429
chr1	1166375000	1166875000	11.6556		chr2		chr2	1299375000	1299875000	10.1853		chr3	280000000	280500000	9.39728		375000	875000	2.05493
chr1	1166500000	1167000000	10.8839		chr2		chr2	1308125000	1308625000	23.2229		chr3	280125000	280625000	8.58776		4500000	5000000	2.24496
chr1	1166625000	1167125000	11.035		chr2		chr2	1308250000	1308750000	8.65934		chr3	280250000	280750000	9.59226		13375000	13875000	2.69224
chr1	1166750000	1167250000	12.7789		chr2		chr2	1311375000	1311875000	8.8404		chr3	301000000	301500000	4.08108		13500000	14000000	2.61435
chr1	1166875000	1167375000	18.1436		chr2		chr2	1311500000	1312000000	80.9458		chr3	301125000	301625000	6.81748		23750000	24250000	2.08913
chr1	1167000000	1167500000	10.9602		chr2		chr2	1311625000	1312125000	63.6975		chr3	301250000	301750000	7.08069		23875000	24375000	2.23937
chr1	1167625000	1168125000	7.45199		chr2		chr2	1311750000	1312250000	73.2387		chr3	301375000	301875000	6.64472		24000000	24500000	2.07262
chr1	1167750000	1168250000	7.4202		chr2		chr2	1311875000	1312375000	58.4222		chr3	301500000	302000000	5.67412		25875000	26375000	2.08646
chr1	1167875000	1168375000	6.9998		chr2		chr2	1312000000	1312500000	50.1609		chr3	305750000	306250000	3.15436		44375000	44875000	2.80991
chr1	1168000000	1168500000	12.8722		chr2		chr2	1312125000	1312625000	48.4035		chr3	305875000	306375000	5.20297		44500000	45000000	3.11813
chr1	1168125000	1168625000	14.9278		chr2		chr2	1312250000	1312750000	39.7099		chr3	306000000	306500000	7.279		44625000	45125000	3.48091
chr1	1168250000	1168750000	21.3754		chr2		chr2	1312375000	1312875000	29.827		chr3	306125000	306625000	11.1268		44750000	45250000	3.58348
chr1	1168375000	1168875000	23.1749		chr2		chr2	1312500000	1313000000	22.0295		chr3	306250000	306750000	8.20173		44875000	45375000	3.70558
chr1	1168500000	1169000000	23.878		chr2		chr2	1312625000	1313125000	12.0973		chr3	306375000	306875000	8.21724		45000000	45500000	3.66588
chr1	1168625000	1169125000	21.566		chr2		chr2	1325875000	1326375000	7.83086		chr3	306500000	307000000	4.58997		45125000	45625000	3.37568
chr1	1168750000	1169250000	21.9073		chr2		chr2	1348875000	1349375000	7.50359		chr3	311625000	312125000	3.35024		45250000	45750000	3.27759
chr1	1168875000	1169375000	22.5898		chr2		chr2	1349000000	1349500000	9.51021		chr3	313875000	314375000	5.29635		45375000	45875000	2.15162
chr1	1169000000	1169500000	32.712		chr2		chr2	1349125000	1349625000	12.0479		chr3	314000000	314500000	3.91137		47375000	47875000	2.10422
chr1	1169125000	1169625000	32.8845		chr2		chr2	1349250000	1349750000	10.2122		chr3	330875000	331375000	3.11168		48000000	48500000	2.14534
chr1	1169250000	1169750000	27.7897		chr2		chr2	1355250000	1355750000	11.0631		chr3	331000000	331500000	4.21678		67625000	68125000	2.51954
chr1	1169375000	1169875000	29.3477		chr2		chr2	1355375000	1355875000	20.6948		chr3	362000000	362500000	3.3223		67750000	68250000	2.72073
chr1	1169500000	1170000000	25.3295		chr2		chr2	1355500000	1356000000	25.33		chr3	362125000	362625000	5.54904		85000000	85500000	2.16785
chr1	1169625000	1170125000	36.9864		chr2		chr2	1355625000	1356125000	23.9113		chr3	362250000	362750000	10.5132		87500000	88000000	2.1226
chr1	1169750000	1170250000	25.2995		chr2		chr2	1355750000	1356250000	21.3858		chr3	362375000	362875000	10.8884		93250000	93750000	2.28518
chr1	1169875000	1170375000	21.1966		chr2		chr2	1355875000	1356375000	12.3803		chr3	362500000	363000000	5.98519		99000000	99500000	2.23964
chr1	1170000000	1170500000	22.592		chr2		chr2	1467500000	1468000000	6.93557		chr3	362625000	363125000	3.73438		99125000	99625000	2.12328
chr1	1170125000	1170625000	8.61821		chr2		chr2	1469750000	1470250000	10.4201		chr3	362875000	363375000	3.6648		99250000	99750000	2.11382
chr1	1170250000	1170750000	11.5869		chr2		chr2	1469875000	1470375000	9.08424		chr3	363000000	363500000	4.48591		111875000	112375000	2.15278
chr1	1170375000	1170875000	11.8498		chr2		chr2	1470000000	1470500000	6.94928		chr3	363125000	363625000	4.69215		112000000	112500000	2.16018
chr1	1170500000	1171000000	14.1199		chr2		chr2	1470875000	1471375000	9.62669		chr3	363250000	363750000	4.33979		122500000	123000000	2.33556
chr1	1170625000	1171125000	12.9301		chr2		chr2	1480500000	1481000000	7.99012		chr3	364625000	365125000	7.49967		122625000	123125000	2.42479
chr1	1170750000	1171250000	12.0227		chr2		chr2	1480625000	1481125000	13.6702		chr3	364750000	365250000	8.59093		122750000	123250000	2.46357
chr1	1170875000	1171375000	11.2974		chr2		chr2	1480750000	1481250000	6.71964		chr3	364875000	365375000	7.49931		122875000	123375000	2.44614
chr1	1171000000	1171500000	6.45263		chr2		chr2	1481375000	1481875000	7.25532		chr3	365000000	365500000	4.0357		123000000	123500000	2.43301
chr1	1171500000	1172000000	6.50173		chr2		chr2	1483125000	1483625000	8.56494		chr3	365125000	365625000	4.65312		123125000	123625000	2.50675
chr1	1171625000	1172125000	8.03069		chr2		chr2	1493625000	1494125000	16.5423		chr3	365250000	365750000	3.35748		123250000	123750000	2.10028
chr1	1171750000	1172250000	8.09009		chr2		chr2	1493750000	1494250000	46.6259		chr3	365375000	365875000	3.26643		139875000	140375000	2.07899
chr1	1171875000	1172375000	20.8126		chr2		chr2	1493875000	1494375000	36.4332		chr3	368125000	368625000	3.94503		140750000	141250000	2.32561
chr1	1172000000	1172500000	20.6336		chr2		chr2	1494000000	1494500000	28.0399		chr3	368250000	368750000	5.67519		140875000	141375000	2.33636
chr1	1172125000	1172625000	21.6393		chr2		chr2	1494125000	1494625000	14.5055		chr3	368375000	368875000	7.10785		141000000	141500000	2.68944
chr1	1172250000	1172750000	12.2655		chr2		chr2	1494250000	1494750000	19.3188		chr3	368500000	369000000	3.26821		141125000	141625000	2.73778
chr1	1172375000	1172875000	9.46018		chr2		chr2	1494375000	1494875000	12.8561		chr3	369375000	369875000	4.19137		141250000	141750000	2.63648
chr1	1172500000	1173000000	7.9378		chr2		chr2	1494500000	1495000000	13.6414		chr3	369500000	370000000	4.95299		141375000	141875000	2.67303
chr1	1172625000	1173125000	10.6122		chr2		chr2	1494625000	1495125000	12.108		chr3	369625000	370125000	5.89564		141500000	142000000	2.45674
chr1	1172750000	1173250000	42.5468		chr2		chr2	1494750000	1495250000	7.42626		chr3	369750000	370250000	3.34326		141625000	142125000	2.30208
chr1	1172875000	1173375000	27.0398		chr2		chr2	1494875000	1495375000	6.77999		chr3	372250000	372750000	3.11067		141750000	142250000	2.21207
chr1	1173000000	1173500000	18.3974		chr2		chr2	1495500000	1496000000	16.0418		chr3	372375000	372875000	3.55571		147250000	147750000	2.7999
chr1	1173125000	1173625000	18.3536		chr2		chr2	1495625000	1496125000	42.4972		chr3	372500000	373000000	3.46082		157625000	158125000	2.1605
chr1	1173250000	1173750000	11.8306		chr2		chr2	1495750000	1496250000	38.6987		chr3	378625000	379125000	4.15007		157750000	158250000	2.24233
chr1	1173375000	1173875000	13.1162		chr2		chr2	1495875000	1496375000	21.355		chr3	378750000	379250000	3.80786		157875000	158375000	2.28842
chr1	1173500000	1174000000	12.8986		chr2		chr2	1496000000	1496500000	20.749		chr3	378875000	379375000	3.24414		158000000	158500000	2.08954
chr1	1173625000	1174125000	11.1191		chr2		chr2	1496125000	1496625000	14.0448		chr3	382500000	383000000	3.76078		179625000	180125000	2.13595
chr1	1173750000	1174250000	17.2494		chr2		chr2	1496250000	1496750000	12.4841		chr3	386875000	387375000	3.28503		179750000	180250000	2.15918
chr1	1173875000	1174375000	20.2019		chr2		chr2	1496375000	1496875000	13.3521		chr3	390250000	390750000	3.89803		179875000	180375000	2.09095
chr1	1174000000	1174500000	33.0151		chr2		chr2	1496500000	1497000000	13.0626		chr3	411125000	411625000	3.71215		180000000	180500000	2.19409
chr1	1174125000	1174625000	18.4466		chr2		chr2	1496625000	1497125000	12.539		chr3	420375000	420875000	3.77565		180125000	180625000	2.28324
chr1	1174250000	1174750000	7.06111		chr2		chr2	1496750000	1497250000	11.1959		chr3	420500000	421000000	6.00448		180250000	180750000	2.27414
chr1	1174375000	1174875000	5.43307		chr2		chr2	1496875000	1497375000	10.3516		chr3	420625000	421125000	5.1973		181625000	182125000	2.35101
chr1	1174750000	1175250000	4.57305		chr2		chr2	1497000000	1497500000	11.0096		chr3	420750000	421250000	6.33854		181750000	182250000	2.6444
chr1	1175750000	1176250000	4.96797		chr2		chr2	1497125000	1497625000	14.1396		chr3	420875000	421375000	5.03867		181875000	182375000	2.75142
chr1	1175875000	1176375000	7.22811		chr2		chr2	1497250000	1497750000	22.1833		chr3	462500000	463000000	3.43154		182000000	182500000	2.34502
chr1	1176000000	1176500000	7.59266		chr2		chr2	1497375000	1497875000	26.8482		chr3	462625000	463125000	3.22384		182625000	183125000	2.2033
chr1	1176125000	1176625000	8.99032		chr2		chr2	1497500000	1498000000	22.5718		chr3	462750000	463250000	4.92927		183875000	184375000	2.0955
chr1	1176250000	1176750000	8.08345		chr2		chr2	1497625000	1498125000	16.8576		chr3	462875000	463375000	4.28708		184000000	184500000	2.06149
chr1	1176375000	1176875000	6.82015		chr2		chr2	1498000000	1498500000	13.0033		chr3	464625000	465125000	3.88145		193625000	194125000	2.06009
chr1	1176500000	1177000000	5.5522		chr2		chr2	1498125000	1498625000	9.91712		chr3	464750000	465250000	4.798		193750000	194250000	2.06599
chr1	1176625000	1177125000	4.80095		chr2		chr2	1498250000	1498750000	9.56547		chr3	464875000	465375000	5.76335		214625000	215125000	2.14996
chr1	1177250000	1177750000	6.34734		chr2		chr2	1498375000	1498875000	12.9459		chr3	465000000	465500000	4.89268		214750000	215250000	2.36592
chr1	1177375000	1177875000	9.45804		chr2		chr2	1498625000	1499125000	7.30987		chr3	465125000	465625000	3.30735		214875000	215375000	2.53151
chr1	1177500000	1178000000	22.5046		chr2		chr2	1507875000	1508375000	6.82275		chr3	469375000	469875000	4.17423		215000000	215500000	2.36168
chr1	1177625000	1178125000	14.5211		chr2		chr2	1508000000	1508500000	12.9708		chr3	469500000	470000000	4.34902		215125000	215625000	2.8648
chr1	1177750000	1178250000	14.5576		chr2		chr2	1508125000	1508625000	14.218		chr3	469625000	470125000	3.9939		215250000	215750000	2.93981
chr1	1177875000	1178375000	13.8425		chr2		chr2	1508250000	1508750000	14.2425		chr3	469750000	470250000	4.11507		215375000	215875000	2.65218
chr1	1178000000	1178500000	14.5458		chr2		chr2	1508375000	1508875000	12.1949		chr3	473875000	474375000	3.36851		215500000	216000000	2.48716
chr1	1178125000	1178625000	17.1967		chr2		chr2	1508500000	1509000000	10.9431		chr3	474125000	474625000	3.24826		215625000	216125000	2.17427
chr1	1178250000	1178750000	7.8665		chr2		chr2	1508625000	1509125000	11.0602		chr3	476375000	476875000	3.93702		226875000	227375000	2.27632
chr1	1178375000	1178875000	7.9778		chr2		chr2	1578875000	1579375000	7.26614		chr3	476500000	477000000	5.73969		227000000	227500000	2.10539
chr1	1178500000	1179000000	6.88328		chr2		chr2	1579500000	1580000000	7.16935		chr3	476625000	477125000	4.19768		229125000	229625000	2.08742
chr1	1178625000	1179125000	5.03765		chr2		chr2	1579625000	1580125000	8.02802		chr3	477625000	478125000	3.25571		229250000	229750000	2.72187
chr1	1179000000	1179500000	7.37801		chr2		chr2	1579750000	1580250000	6.90246		chr3	477750000	478250000	7.85802		229375000	229875000	2.11567
chr1	1179125000	1179625000	9.55604		chr2		chr2	1580750000	1581250000	6.81168		chr3	477875000	478375000	50.4557		233875000	234375000	2.09465
chr1	1179250000	1179750000	17.9665		chr2		chr2	1580875000	1581375000	7.4726		chr3	478000000	478500000	27.9282		234500000	235000000	2.10227
chr1	1179375000	1179875000	31.3609		chr2		chr2	1581000000	1581500000	6.76264		chr3	478125000	478625000	23.587		252750000	253250000	2.058
chr1	1179500000	1180000000	14.2233		chr2		chr2	1581125000	1581625000	6.93357		chr3	478250000	478750000	11.2787		272000000	272500000	2.0551
chr1	1179625000	1180125000	11.4483		chr2		chr2	1708000000	1708500000	7.09598		chr3	478375000	478875000	6.75386		273500000	274000000	2.2767
chr1	1179750000	1180250000	9.45454		chr2		chr2	1765125000	1765625000	13.7128		chr3	478500000	479000000	5.27758		277250000	277750000	2.09288
chr1	1179875000	1180375000	6.32008		chr2		chr2	1765250000	1765750000	35.9438		chr3	478625000	479125000	3.99389		277375000	277875000	2.20653
chr1	1180500000	1181000000	6.0413		chr2		chr2	1765375000	1765875000	27.5018		chr3	478750000	479250000	3.33885		277500000	278000000	2.13926
chr1	1180625000	1181125000	6.09948		chr2		chr2	1765500000	1766000000	16.9193		chr3	478875000	479375000	3.17428		300625000	301125000	2.46165
chr1	1180750000	1181250000	20.5969		chr2		chr2	1765625000	1766125000	16.9574		chr3	479250000	479750000	4.15818		300750000	301250000	2.31272
chr1	1180875000	1181375000	21.307		chr2		chr2	1765750000	1766250000	20.8297		chr3	479375000	479875000	3.96763		300875000	301375000	2.31585
chr1	1181000000	1181500000	38.2175		chr2		chr2	1765875000	1766375000	18.1719		chr3	479500000	480000000	4.03065		301000000	301500000	2.31491
chr1	1181125000	1181625000	30.2719		chr2		chr2	1766000000	1766500000	19.2795		chr3	479625000	480125000	4.14722		304125000	304625000	2.46254
chr1	1181250000	1181750000	28.1179		chr2		chr2	1766125000	1766625000	16.6129		chr3	479750000	480250000	3.67386		306000000	306500000	2.18203
chr1	1181375000	1181875000	26.8157		chr2		chr2	1766250000	1766750000	15.9313		chr3	479875000	480375000	3.93052		306125000	306625000	2.18622
chr1	1181500000	1182000000	13.7322		chr2		chr2	1767250000	1767750000	11.1468		chr3	480000000	480500000	3.93987		330625000	331125000	2.33843
chr1	1181625000	1182125000	19.0712		chr2		chr2	1767375000	1767875000	26.6893		chr3	480875000	481375000	3.39112		330750000	331250000	2.44121
chr1	1181750000	1182250000	18.6426		chr2		chr2	1767500000	1768000000	27.1783		chr3	481000000	481500000	3.38096		330875000	331375000	2.52791
chr1	1181875000	1182375000	110.839		chr2		chr2	1767625000	1768125000	26.9082		chr3	481125000	481625000	3.52017		346875000	347375000	2.22536
chr1	1182000000	1182500000	21.369		chr2		chr2	1767750000	1768250000	24.7387		chr3	481250000	481750000	3.42887		347000000	347500000	2.70697
chr1	1182125000	1182625000	26.5272		chr2		chr2	1767875000	1768375000	27.5013		chr3	482000000	482500000	5.80661		347125000	347625000	2.26043
chr1	1182250000	1182750000	29.3288		chr2		chr2	1768000000	1768500000	26.6135		chr3	482125000	482625000	6.08246		350875000	351375000	2.08998
chr1	1182375000	1182875000	22.4617		chr2		chr2	1768125000	1768625000	20.1736		chr3	482250000	482750000	5.50915		397625000	398125000	2.05476
chr1	1182500000	1183000000	21.5578		chr2		chr2	1768250000	1768750000	20.6037		chr3	482375000	482875000	4.19699		402375000	402875000	2.08804
chr1	1182625000	1183125000	18.2107		chr2		chr2	1768375000	1768875000	21.4702		chr3	482500000	483000000	5.07241		426000000	426500000	2.34994
chr1	1182750000	1183250000	14.5107		chr2		chr2	1768500000	1769000000	16.9451		chr3	482625000	483125000	3.50003		427125000	427625000	2.20938
chr1	1182875000	1183375000	12.0856		chr2		chr2	1768625000	1769125000	21.3655		chr3	482750000	483250000	3.52058		450500000	451000000	2.22154
chr1	1183000000	1183500000	9.96975		chr2		chr2	1768750000	1769250000	28.9754		chr3	482875000	483375000	3.469		450625000	451125000	2.4732
chr1	1183125000	1183625000	9.24851		chr2		chr2	1768875000	1769375000	33.0482		chr3	484375000	484875000	5.68113		450750000	451250000	2.15983
chr1	1183250000	1183750000	14.9375		chr2		chr2	1769000000	1769500000	17.7749		chr3	484500000	485000000	4.53204		454125000	454625000	2.14089
chr1	1183375000	1183875000	17.0277		chr2		chr2	1769125000	1769625000	9.97531		chr3	484625000	485125000	3.47569		463375000	463875000	2.31749
chr1	1183500000	1184000000	26.0012		chr2		chr2	1775500000	1776000000	7.86182		chr3	485125000	485625000	3.34922		463500000	464000000	3.02916
chr1	1183625000	1184125000	24.2982		chr2		chr2	1790625000	1791125000	6.93831		chr3	485250000	485750000	4.047		463625000	464125000	2.99305
chr1	1183750000	1184250000	28.087		chr2		chr2	1790750000	1791250000	13.3232		chr3	485375000	485875000	4.88322		464375000	464875000	2.46016
chr1	1183875000	1184375000	53.1417		chr2		chr2	1790875000	1791375000	9.12844		chr3	485500000	486000000	4.14803		464500000	465000000	2.36368
chr1	1184000000	1184500000	16.817		chr2		chr2	1803125000	1803625000	11.5879		chr3	485625000	486125000	3.36494		464625000	465125000	2.14143
chr1	1184125000	1184625000	15.6079		chr2		chr2	1803250000	1803750000	13.0126		chr3	488375000	488875000	3.79218		485125000	485625000	2.06494
chr1	1184250000	1184750000	10.872		chr2		chr2	1807375000	1807875000	17.4847		chr3	488500000	489000000	3.49048		485250000	485750000	2.17279
chr1	1184375000	1184875000	8.25787		chr2		chr2	1807500000	1808000000	9.73756		chr3	488625000	489125000	3.28671		509250000	509750000	2.09129
chr1	1184500000	1185000000	13.9989		chr2		chr2	1807625000	1808125000	7.35057		chr3	489875000	490375000	3.9616		509375000	509875000	2.49301
chr1	1184625000	1185125000	18.6289		chr2		chr2	1808375000	1808875000	10.7554		chr3	490000000	490500000	4.94628		509500000	510000000	2.86849
chr1	1184750000	1185250000	19.8696		chr2		chr2	1808500000	1809000000	15.4106		chr3	492375000	492875000	3.40682		509625000	510125000	3.01282
chr1	1184875000	1185375000	17.9724		chr2		chr2	1808625000	1809125000	23.3845		chr3	497750000	498250000	3.14229		509750000	510250000	3.70915
chr1	1185000000	1185500000	27.3683		chr2		chr2	1808750000	1809250000	9.04928		chr3	506875000	507375000	3.10891		509875000	510375000	2.84261
chr1	1185125000	1185625000	29.7254		chr2		chr2	1809375000	1809875000	13.1238		chr3	507000000	507500000	3.60035		510000000	510500000	2.27994
chr1	1185250000	1185750000	31.9055		chr2		chr2	1809500000	1810000000	25.4201		chr3	507125000	507625000	4.37049		510125000	510625000	2.11173
chr1	1185375000	1185875000	53.3034		chr2		chr2	1809625000	1810125000	9.47511		chr3	507250000	507750000	7.52748		512875000	513375000	2.11476
chr1	1185500000	1186000000	51.3036		chr2		chr2	1817125000	1817625000	40.3646		chr3	508625000	509125000	6.90682		513500000	514000000	2.17262
chr1	1185625000	1186125000	49.0255		chr2		chr2	1817250000	1817750000	35.5327		chr3	508750000	509250000	7.10519		513625000	514125000	2.12631
chr1	1185750000	1186250000	26.2004		chr2		chr2	1817375000	1817875000	33.875		chr3	508875000	509375000	9.32441		528625000	529125000	2.09358
chr1	1185875000	1186375000	18.8576		chr2		chr2	1817500000	1818000000	24.7294		chr3	509000000	509500000	9.58603		528750000	529250000	2.07568
chr1	1186000000	1186500000	10.2498		chr2		chr2	1817625000	1818125000	19.1545		chr3	509125000	509625000	7.85379		530375000	530875000	2.26877
chr1	1186125000	1186625000	8.67424		chr2		chr2	1817750000	1818250000	18.1691		chr3	509250000	509750000	5.88958		530500000	531000000	2.26058
chr1	1186250000	1186750000	9.49611		chr2		chr2	1817875000	1818375000	17.8637		chr3	509375000	509875000	6.20584		530625000	531125000	2.45799
chr1	1186375000	1186875000	5.2424		chr2		chr2	1818000000	1818500000	18.1049		chr3	509500000	510000000	3.162		530750000	531250000	2.76815
chr1	1186500000	1187000000	4.7132		chr2		chr2	1818125000	1818625000	16.4668		chr3	511125000	511625000	4.90342		530875000	531375000	2.07058
chr1	1186875000	1187375000	4.88137		chr2		chr2	1818250000	1818750000	19.7469		chr3	511250000	511750000	4.00244		550625000	551125000	2.57582
chr1	1188375000	1188875000	7.44466		chr2		chr2	1818375000	1818875000	24.6292		chr3	511375000	511875000	3.72959		550750000	551250000	2.81577
chr1	1188500000	1189000000	11.0826		chr2		chr2	1818500000	1819000000	22.6357		chr3	511500000	512000000	3.30438		550875000	551375000	2.42106
chr1	1188625000	1189125000	18.7234		chr2		chr2	1818625000	1819125000	26.8518		chr3	512125000	512625000	3.16942		577125000	577625000	2.46871
chr1	1188750000	1189250000	16.2072		chr2		chr2	1818750000	1819250000	35.2071		chr3	515250000	515750000	4.81256		577250000	577750000	2.6493
chr1	1188875000	1189375000	15.2958		chr2		chr2	1818875000	1819375000	29.1075		chr3	515375000	515875000	4.78865		577375000	577875000	2.63364
chr1	1189000000	1189500000	12.3697		chr2		chr2	1819000000	1819500000	20.895		chr3	515500000	516000000	5.04998		577500000	578000000	2.08405
chr1	1189125000	1189625000	12.8481		chr2		chr2	1819125000	1819625000	15.337		chr3	515625000	516125000	5.01023		581875000	582375000	2.05558
chr1	1189250000	1189750000	14.9453		chr2		chr2	1819500000	1820000000	9.24458		chr3	516750000	517250000	3.17002		582500000	583000000	2.13379
chr1	1189375000	1189875000	14.165		chr2		chr2	1819625000	1820125000	13.2752		chr3	516875000	517375000	7.69285		583875000	584375000	2.10717
chr1	1190250000	1190750000	9.77257		chr2		chr2	1819750000	1820250000	20.3778		chr3	517000000	517500000	11.4671		584000000	584500000	2.77526
chr1	1190375000	1190875000	13.3543		chr2		chr2	1819875000	1820375000	9.30291		chr3	517125000	517625000	11.7856		584125000	584625000	2.74473
chr1	1190500000	1191000000	17.3575		chr2		chr2	1834750000	1835250000	14.2225		chr3	517250000	517750000	14.4362		647375000	647875000	2.70071
chr1	1190625000	1191125000	5.36296		chr2		chr2	1834875000	1835375000	11.6688		chr3	517375000	517875000	3.71346		647500000	648000000	2.52256
chr1	1190750000	1191250000	5.59976		chr2		chr2	1835000000	1835500000	13.9535		chr3	518125000	518625000	3.72839		647625000	648125000	2.48152
chr1	1191875000	1192375000	7.73079		chr2		chr2	1835125000	1835625000	17.3819		chr3	518250000	518750000	6.53026		647750000	648250000	2.3513
chr1	1192000000	1192500000	9.95843		chr2		chr2	1835250000	1835750000	13.4595		chr3	518375000	518875000	8.90212		692500000	693000000	2.23393
chr1	1192125000	1192625000	8.78985		chr2		chr2	1835375000	1835875000	17.6698		chr3	518500000	519000000	7.3462		692625000	693125000	2.15101
chr1	1192250000	1192750000	10.0204		chr2		chr2	1837375000	1837875000	13.331		chr3	518625000	519125000	3.47368		692750000	693250000	2.10078
chr1	1192375000	1192875000	11.5656		chr2		chr2	1837500000	1838000000	10.4603		chr3	518875000	519375000	6.78833		718750000	719250000	2.43797
chr1	1192500000	1193000000	12.8826		chr2		chr2	1837625000	1838125000	13.0826		chr3	519000000	519500000	6.26304		749500000	750000000	2.38203
chr1	1192625000	1193125000	21.2308		chr2		chr2	1837750000	1838250000	14.3554		chr3	519125000	519625000	8.47824		749625000	750125000	2.39141
chr1	1192750000	1193250000	15.5901		chr2		chr2	1838500000	1839000000	6.74682		chr3	519250000	519750000	11.0955		751625000	752125000	3.01707
chr1	1192875000	1193375000	13.8547		chr2		chr2	1838625000	1839125000	9.2207		chr3	519375000	519875000	11.3863		753625000	754125000	2.08149
chr1	1193000000	1193500000	11.529		chr2		chr2	1838750000	1839250000	10.9939		chr3	519500000	520000000	19.8371		753750000	754250000	2.61752
chr1	1193125000	1193625000	10.0627		chr2		chr2	1838875000	1839375000	15.5667		chr3	519625000	520125000	19.8646		753875000	754375000	2.68346
chr1	1193250000	1193750000	11.6198		chr2		chr2	1839000000	1839500000	18.7237		chr3	519750000	520250000	14.8253		760875000	761375000	2.4065
chr1	1193375000	1193875000	6.12579		chr2		chr2	1839125000	1839625000	17.7221		chr3	519875000	520375000	11.4694		761000000	761500000	2.41023
chr1	1193500000	1194000000	6.77229		chr2		chr2	1839250000	1839750000	16.7651		chr3	520000000	520500000	9.25546		762375000	762875000	2.79359
chr1	1193625000	1194125000	5.43659		chr2		chr2	1839375000	1839875000	9.93288		chr3	520125000	520625000	6.81103		762500000	763000000	3.58576
chr1	1193750000	1194250000	7.43538		chr2		chr2	1839500000	1840000000	8.81473		chr3	520250000	520750000	5.47536		762625000	763125000	2.99031
chr1	1193875000	1194375000	10.4787		chr2		chr2	1839625000	1840125000	9.6075		chr3	520375000	520875000	3.22362		762750000	763250000	2.76083
chr1	1194000000	1194500000	12.765		chr2		chr2	1840750000	1841250000	21.5647		chr3	521000000	521500000	3.49351		762875000	763375000	2.26649
chr1	1194125000	1194625000	23.8462		chr2		chr2	1840875000	1841375000	7.26175		chr3	521125000	521625000	3.7041		782125000	782625000	2.23131
chr1	1194250000	1194750000	21.7833		chr2		chr2	1843875000	1844375000	10.5768		chr3	523000000	523500000	3.91617		782250000	782750000	2.30946
chr1	1194375000	1194875000	9.11403		chr2		chr2	1844000000	1844500000	16.1874		chr3	523125000	523625000	3.16785		782375000	782875000	2.12787
chr1	1194500000	1195000000	7.84958		chr2		chr2	1844125000	1844625000	11.3783		chr3	525875000	526375000	3.40162		782500000	783000000	2.55472
chr1	1194625000	1195125000	7.23875		chr2		chr2	1844750000	1845250000	8.85479		chr3	526000000	526500000	5.81899		782625000	783125000	2.39544
chr1	1194750000	1195250000	5.95498		chr2		chr2	1844875000	1845375000	15.1437		chr3	526125000	526625000	6.10638		796500000	797000000	2.80685
chr1	1194875000	1195375000	14.5886		chr2		chr2	1845000000	1845500000	37.5853		chr3	526250000	526750000	4.82062		796625000	797125000	2.1655
chr1	1195000000	1195500000	13.5531		chr2		chr2	1845125000	1845625000	26.1449		chr3	529625000	530125000	3.99907		818625000	819125000	2.24641
chr1	1195125000	1195625000	9.70989		chr2		chr2	1845250000	1845750000	26.4598		chr3	529750000	530250000	3.97651		818750000	819250000	2.08543
chr1	1195250000	1195750000	10.3294		chr2		chr2	1845375000	1845875000	20.8112		chr3	529875000	530375000	4.85942		818875000	819375000	2.26394
chr1	1195375000	1195875000	13.5151		chr2		chr2	1845500000	1846000000	17.5396		chr3	530000000	530500000	4.34383		819000000	819500000	2.46414
chr1	1195500000	1196000000	16.4434		chr2		chr2	1845625000	1846125000	20.0473		chr3	530125000	530625000	3.5683		835375000	835875000	2.11967
chr1	1195625000	1196125000	22.5555		chr2		chr2	1845750000	1846250000	30.1648		chr3	530250000	530750000	4.27458		835500000	836000000	2.21448
chr1	1195750000	1196250000	26.9616		chr2		chr2	1845875000	1846375000	57.8931		chr3	530375000	530875000	3.74826		835625000	836125000	2.09199
chr1	1195875000	1196375000	21.5247		chr2		chr2	1846000000	1846500000	38.1557		chr3	530500000	531000000	4.25794		849125000	849625000	2.37767
chr1	1196000000	1196500000	10.972		chr2		chr2	1846125000	1846625000	37.8071		chr3	530625000	531125000	4.01258		869625000	870125000	2.06323
chr1	1198500000	1199000000	4.58949		chr2		chr2	1846250000	1846750000	30.0908		chr3	533750000	534250000	3.41076		869750000	870250000	2.47562
chr1	1199750000	1200250000	8.19611		chr2		chr2	1846375000	1846875000	12.9665		chr3	533875000	534375000	3.85248		869875000	870375000	2.51263
chr1	1199875000	1200375000	7.53449		chr2		chr2	1846500000	1847000000	12.7532		chr3	542125000	542625000	3.72964		870000000	870500000	2.5836
chr1	1200000000	1200500000	9.98274		chr2		chr2	1846625000	1847125000	14.0672		chr3	542250000	542750000	6.78494		870875000	871375000	2.19772
chr1	1200125000	1200625000	14.1211		chr2		chr2	1846750000	1847250000	11.129		chr3	542375000	542875000	9.33959		871000000	871500000	2.24823
chr1	1200250000	1200750000	17.7485		chr2		chr2	1846875000	1847375000	12.0977		chr3	542500000	543000000	7.1648		871125000	871625000	2.14617
chr1	1200375000	1200875000	20.5727		chr2		chr2	1847000000	1847500000	14.8766		chr3	542625000	543125000	3.50396		871250000	871750000	2.12385
chr1	1200500000	1201000000	21.9348		chr2		chr2	1847125000	1847625000	15.1101		chr3	545625000	546125000	8.83806		871375000	871875000	2.23131
chr1	1200625000	1201125000	13.889		chr2		chr2	1847250000	1847750000	17.4272		chr3	545750000	546250000	15.344		871500000	872000000	2.4559
chr1	1200750000	1201250000	10.4421		chr2		chr2	1847375000	1847875000	27.8213		chr3	545875000	546375000	22.3461		871625000	872125000	2.51942
chr1	1200875000	1201375000	15.2259		chr2		chr2	1847500000	1848000000	22.452		chr3	546000000	546500000	24.0594		871750000	872250000	2.65258
chr1	1201000000	1201500000	14.1507		chr2		chr2	1847625000	1848125000	8.0343		chr3	546125000	546625000	5.75393		871875000	872375000	2.65481
chr1	1201125000	1201625000	4.42774		chr2		chr2	1847750000	1848250000	8.2764		chr3	546250000	546750000	3.26741		872000000	872500000	2.39308
chr1	1201250000	1201750000	6.101		chr2		chr2	1847875000	1848375000	8.5807		chr3	546375000	546875000	3.338		879250000	879750000	2.7271
chr1	1201375000	1201875000	8.74186		chr2		chr2	1848000000	1848500000	8.83718		chr3	546500000	547000000	3.25765		879375000	879875000	2.73537
chr1	1201500000	1202000000	7.80961		chr2		chr2	1848125000	1848625000	24.8605		chr3	546625000	547125000	3.3235		879500000	880000000	2.26394
chr1	1201625000	1202125000	10.8804		chr2		chr2	1848250000	1848750000	26.4513		chr3	546750000	547250000	3.48485		918250000	918750000	2.26576
chr1	1201750000	1202250000	10.5792		chr2		chr2	1848375000	1848875000	19.2624		chr3	546875000	547375000	4.24684		918375000	918875000	2.44505
chr1	1201875000	1202375000	7.25828		chr2		chr2	1848500000	1849000000	7.71432		chr3	547000000	547500000	3.7242		918500000	919000000	2.61365
chr1	1202000000	1202500000	10.4303		chr2		chr2	1863250000	1863750000	7.68953		chr3	547125000	547625000	3.56025		918625000	919125000	2.56221
chr1	1202125000	1202625000	13.7452		chr2		chr2	1863375000	1863875000	28.5094		chr3	547250000	547750000	4.49249		918750000	919250000	2.2361
chr1	1202250000	1202750000	14.4505		chr2		chr2	1863500000	1864000000	31.095		chr3	547375000	547875000	3.60248		966500000	967000000	2.74445
chr1	1202375000	1202875000	17.77		chr2		chr2	1863625000	1864125000	15.0867		chr3	547500000	548000000	3.14791		966625000	967125000	2.47497
chr1	1202500000	1203000000	17.7319		chr2		chr2	1878750000	1879250000	7.20644		chr3	547625000	548125000	3.40806		966750000	967250000	2.30128
chr1	1202625000	1203125000	13.6155		chr2		chr2	1878875000	1879375000	8.06377		chr3	551000000	551500000	3.13638		966875000	967375000	2.17173
chr1	1202750000	1203250000	13.7323		chr2		chr2	1881500000	1882000000	7.7864		chr3	551250000	551750000	3.14083		970625000	971125000	2.42962
chr1	1202875000	1203375000	10.539		chr2		chr2	1881625000	1882125000	7.51174		chr3	551375000	551875000	3.21146		970750000	971250000	2.7412
chr1	1203000000	1203500000	6.19921		chr2		chr2	1931125000	1931625000	20.2116		chr3	553000000	553500000	5.07215		970875000	971375000	2.95364
chr1	1203875000	1204375000	6.78962		chr2		chr2	1931250000	1931750000	14.9727		chr3	553125000	553625000	6.00282		971000000	971500000	2.94058
chr1	1204000000	1204500000	6.38142		chr2		chr2	1931375000	1931875000	16.3182		chr3	553250000	553750000	11.404		971125000	971625000	2.75787
chr1	1204125000	1204625000	6.81007		chr2		chr2	1931500000	1932000000	7.43646		chr3	553375000	553875000	11.8915		971250000	971750000	2.62852
chr1	1204750000	1205250000	4.8203		chr2		chr2	1932125000	1932625000	8.59949		chr3	553500000	554000000	13.2312		971375000	971875000	2.63267
chr1	1204875000	1205375000	13.1528		chr2		chr2	1932250000	1932750000	20.6487		chr3	553625000	554125000	14.9766		971500000	972000000	2.74543
chr1	1205000000	1205500000	12.0698		chr2		chr2	1932375000	1932875000	18.2256		chr3	553750000	554250000	12.1209		971625000	972125000	3.02114
chr1	1205125000	1205625000	9.68648		chr2		chr2	1932500000	1933000000	10.3964		chr3	553875000	554375000	8.90126		971750000	972250000	3.25987
chr1	1205250000	1205750000	9.98412		chr2		chr2	1932625000	1933125000	7.17798		chr3	554000000	554500000	3.27108		971875000	972375000	2.56451
chr1	1205375000	1205875000	7.79924		chr2		chr2	1938875000	1939375000	6.73856		chr3	555875000	556375000	3.27609		972000000	972500000	2.40322
chr1	1205500000	1206000000	5.63619		chr2		chr2	1939000000	1939500000	9.96893		chr3	558375000	558875000	4.93744		979125000	979625000	2.07228
chr1	1205625000	1206125000	4.96676		chr2		chr2	1939125000	1939625000	14.052		chr3	558500000	559000000	6.01711		993625000	994125000	2.4494
chr1	1205750000	1206250000	6.21441		chr2		chr2	1939250000	1939750000	13.4771		chr3	558625000	559125000	5.81569		993750000	994250000	2.3831
chr1	1205875000	1206375000	8.67401		chr2		chr2	1939375000	1939875000	10.0877		chr3	558750000	559250000	3.68969		993875000	994375000	2.32614
chr1	1206000000	1206500000	10.5257		chr2		chr2	1949000000	1949500000	6.78811		chr3	560750000	561250000	3.87792		994000000	994500000	2.44697
chr1	1206125000	1206625000	20.5454		chr2		chr2	1949125000	1949625000	10.899		chr3	560875000	561375000	3.83488		1052750000	1053250000	2.40154
chr1	1206250000	1206750000	14.4395		chr2		chr2	1949250000	1949750000	11.8209		chr3	561000000	561500000	4.21376		1052875000	1053375000	2.32869
chr1	1206375000	1206875000	7.11493		chr2		chr2	1949375000	1949875000	9.4434		chr3	561125000	561625000	4.30704		1053000000	1053500000	2.17958
chr1	1206500000	1207000000	5.82305		chr2		chr2	1949500000	1950000000	8.27367		chr3	561250000	561750000	3.43379		1053500000	1054000000	2.17614
chr1	1206625000	1207125000	8.25223		chr2		chr3	88250000	88750000	8.94216		chr3	561375000	561875000	3.70573		1053625000	1054125000	2.11006
chr1	1208625000	1209125000	4.41353		chr2		chr3	88375000	88875000	9.14843		chr3	561500000	562000000	3.91187		1057000000	1057500000	2.0833
chr1	1208875000	1209375000	7.27051		chr2		chr3	88500000	89000000	8.77149		chr3	561625000	562125000	3.67536		1057125000	1057625000	2.11626
chr1	1209375000	1209875000	4.6372		chr2		chr3	88625000	89125000	9.42684		chr3	573000000	573500000	3.41845		1057250000	1057750000	2.93588
chr1	1209500000	1210000000	4.9441		chr2		chr3	88750000	89250000	9.79463		chr3	573125000	573625000	3.55371		1057375000	1057875000	3.81502
chr1	1209625000	1210125000	8.12683		chr2		chr3	88875000	89375000	11.0812		chr3	573250000	573750000	4.56329		1057500000	1058000000	3.49411
chr1	1209750000	1210250000	5.05379		chr2		chr3	89000000	89500000	11.6274		chr3	573875000	574375000	3.26049		1057625000	1058125000	3.29218
chr1	1210125000	1210625000	5.07257		chr2		chr3	138750000	139250000	7.88147		chr3	574000000	574500000	3.41977		1057750000	1058250000	2.82355
chr1	1210250000	1210750000	9.44212		chr2		chr3	138875000	139375000	7.496		chr3	574125000	574625000	5.23802		1057875000	1058375000	2.61432
chr1	1210375000	1210875000	11.58		chr2		chr3	148125000	148625000	7.44244		chr3	574250000	574750000	8.12235		1058000000	1058500000	2.60571
chr1	1210500000	1211000000	9.15249		chr2		chr3	148250000	148750000	9.4383		chr3	574375000	574875000	9.403		1058125000	1058625000	2.54393
chr1	1210625000	1211125000	7.90291		chr2		chr3	148375000	148875000	9.26295		chr3	574500000	575000000	8.17393		1058250000	1058750000	2.52268
chr1	1210750000	1211250000	6.94405		chr2		chr3	148500000	149000000	8.85928		chr3	574625000	575125000	5.16087		1058375000	1058875000	2.51254
chr1	1210875000	1211375000	7.28954		chr2		chr3	209500000	210000000	13.7576		chr3	577250000	577750000	4.77415		1058500000	1059000000	2.4483
chr1	1211000000	1211500000	8.23761		chr2		chr3	209625000	210125000	15.5908		chr3	583000000	583500000	4.51233		1058625000	1059125000	2.45481
chr1	1211125000	1211625000	7.29838		chr2		chr3	209750000	210250000	19.5456		chr3	583125000	583625000	3.82801		1058750000	1059250000	2.13497
chr1	1211250000	1211750000	12.3408		chr2		chr3	210875000	211375000	8.12188		chr3	583250000	583750000	6.47418		1059375000	1059875000	2.06044
chr1	1211375000	1211875000	10.144		chr2		chr3	211000000	211500000	8.12009		chr3	583375000	583875000	8.46158		1059500000	1060000000	2.18808
chr1	1213375000	1213875000	5.36309		chr2		chr3	211125000	211625000	24.5555		chr3	583500000	584000000	7.63003		1059625000	1060125000	2.26112
chr1	1213500000	1214000000	9.49775		chr2		chr3	211250000	211750000	49.9918		chr3	583625000	584125000	8.14128		1059750000	1060250000	2.15923
chr1	1213625000	1214125000	19.1582		chr2		chr3	211375000	211875000	46.2376		chr3	583750000	584250000	7.14021		1060125000	1060625000	2.33142
chr1	1213750000	1214250000	16.9906		chr2		chr3	211500000	212000000	54.8018		chr3	583875000	584375000	6.97244		1060250000	1060750000	2.16591
chr1	1213875000	1214375000	8.81889		chr2		chr3	211625000	212125000	51.9699		chr3	584000000	584500000	6.94964		1061500000	1062000000	2.28607
chr1	1214000000	1214500000	11.6366		chr2		chr3	211750000	212250000	47.731		chr3	584125000	584625000	7.6024		1061625000	1062125000	2.16058
chr1	1214125000	1214625000	9.8094		chr2		chr3	211875000	212375000	63.1876		chr3	584250000	584750000	10.3118		1061750000	1062250000	2.23064
chr1	1214250000	1214750000	11.5137		chr2		chr3	212000000	212500000	59.2188		chr3	584375000	584875000	11.2264		1061875000	1062375000	2.23924
chr1	1214375000	1214875000	19.7018		chr2		chr3	212125000	212625000	40.407		chr3	584500000	585000000	8.42217		1068750000	1069250000	2.352
chr1	1214500000	1215000000	15.056		chr2		chr3	212250000	212750000	29.5409		chr3	584625000	585125000	6.31581		1068875000	1069375000	2.18606
chr1	1214625000	1215125000	21.7702		chr2		chr3	212375000	212875000	13.9318		chr3	584750000	585250000	6.14797		1071500000	1072000000	2.07291
chr1	1214750000	1215250000	6.57492		chr2		chr3	215250000	215750000	12.9765		chr3	584875000	585375000	6.61658		1071625000	1072125000	2.5311
chr1	1214875000	1215375000	5.05214		chr2		chr3	215375000	215875000	23.1038		chr3	585000000	585500000	7.31868		1071750000	1072250000	2.41119
chr1	1215500000	1216000000	7.25668		chr2		chr3	215500000	216000000	36.7562		chr3	585125000	585625000	6.78208		1071875000	1072375000	2.62587
chr1	1215625000	1216125000	14.1323		chr2		chr3	215625000	216125000	30.4243		chr3	585250000	585750000	5.53239		1072000000	1072500000	2.49536
chr1	1215750000	1216250000	15.6805		chr2		chr3	215750000	216250000	60.3539		chr3	585375000	585875000	3.66756		1072125000	1072625000	2.43368
chr1	1215875000	1216375000	14.8353		chr2		chr3	215875000	216375000	62.1019		chr3	585500000	586000000	3.41072		1081375000	1081875000	2.08626
chr1	1216000000	1216500000	19.5097		chr2		chr3	216000000	216500000	63.1459		chr3	585625000	586125000	3.3373		1081500000	1082000000	2.13228
chr1	1216125000	1216625000	15.2501		chr2		chr3	216125000	216625000	100.12		chr3	586375000	586875000	3.13987		1082375000	1082875000	2.07849
chr1	1216250000	1216750000	17.3745		chr2		chr3	216250000	216750000	64.2208		chr3	586625000	587125000	3.61831		1082500000	1083000000	2.82387
chr1	1216375000	1216875000	24.8144		chr2		chr3	216375000	216875000	27.2066		chr3	586750000	587250000	3.72591		1082625000	1083125000	3.21575
chr1	1216500000	1217000000	25.2216		chr2		chr3	216500000	217000000	17.3186		chr3	586875000	587375000	3.39159		1082750000	1083250000	3.11573
chr1	1216625000	1217125000	33.1921		chr2		chr3	216625000	217125000	14.1663		chr3	588000000	588500000	3.23961		1082875000	1083375000	3.09566
chr1	1216750000	1217250000	12.3062		chr2		chr3	216750000	217250000	17.414		chr3	588125000	588625000	3.75393		1083000000	1083500000	2.50456
chr1	1216875000	1217375000	11.694		chr2		chr3	216875000	217375000	26.6231		chr3	588250000	588750000	3.66294		1083125000	1083625000	3.00268
chr1	1217000000	1217500000	9.5294		chr2		chr3	217000000	217500000	18.7954		chr3	588375000	588875000	3.85632		1083250000	1083750000	3.36455
chr1	1217125000	1217625000	10.5429		chr2		chr3	217125000	217625000	13.1656		chr3	588500000	589000000	3.33632		1083375000	1083875000	3.80208
chr1	1217250000	1217750000	20.9959		chr2		chr3	217250000	217750000	8.00381		chr3	590000000	590500000	5.87237		1083500000	1084000000	3.93227
chr1	1217375000	1217875000	25.8163		chr2		chr3	217375000	217875000	13.8593		chr3	590125000	590625000	5.32867		1083625000	1084125000	3.67115
chr1	1217500000	1218000000	26.2709		chr2		chr3	217500000	218000000	26.5165		chr3	590250000	590750000	5.04051		1083750000	1084250000	3.32514
chr1	1217625000	1218125000	21.8116		chr2		chr3	217625000	218125000	33.7304		chr3	590375000	590875000	5.64912		1083875000	1084375000	2.42602
chr1	1217750000	1218250000	22.6177		chr2		chr3	217750000	218250000	31.1628		chr3	590500000	591000000	6.03347		1095000000	1095500000	2.16312
chr1	1217875000	1218375000	5.1106		chr2		chr3	217875000	218375000	24.4258		chr3	590625000	591125000	7.47492		1130500000	1131000000	2.0984
chr1	1218250000	1218750000	7.6528		chr2		chr3	218000000	218500000	31.4704		chr3	590750000	591250000	7.18914		1130625000	1131125000	2.1203
chr1	1218375000	1218875000	6.98377		chr2		chr3	218125000	218625000	41.1572		chr3	590875000	591375000	6.47192		1130750000	1131250000	2.06637
chr1	1218500000	1219000000	10.7963		chr2		chr3	218250000	218750000	29.8933		chr3	591000000	591500000	4.85706		1130875000	1131375000	2.1042
chr1	1218625000	1219125000	9.36533		chr2		chr3	218375000	218875000	7.36045		chr3	591125000	591625000	4.02911		1136125000	1136625000	2.06729
chr1	1218750000	1219250000	8.36858		chr2		chr3	218500000	219000000	7.82626		chr3	591250000	591750000	3.22184		1136250000	1136750000	2.28594
chr1	1218875000	1219375000	12.672		chr2		chr3	218625000	219125000	7.88464		chr3	591500000	592000000	3.24064		1146125000	1146625000	2.4654
chr1	1219000000	1219500000	15.728		chr2		chr3	218750000	219250000	9.50173		chr3	591625000	592125000	3.42606		1146250000	1146750000	2.26144
chr1	1219125000	1219625000	13.4885		chr2		chr3	218875000	219375000	43.8644		chr3	591750000	592250000	3.17327		1146375000	1146875000	2.12953
chr1	1219250000	1219750000	11.5745		chr2		chr3	219000000	219500000	53.9714		chr3	591875000	592375000	3.27917		1148000000	1148500000	2.17878
chr1	1219375000	1219875000	10.3161		chr2		chr3	219125000	219625000	14.3102		chr3	592000000	592500000	3.30926		1148125000	1148625000	2.21468
chr1	1220125000	1220625000	6.40925		chr2		chr3	219500000	220000000	10.4764		chr3	592125000	592625000	3.22202		1148250000	1148750000	2.13183
chr1	1220250000	1220750000	16.532		chr2		chr3	219625000	220125000	12.8239		chr3	592250000	592750000	3.5483		1148375000	1148875000	2.18407
chr1	1220375000	1220875000	32.4261		chr2		chr3	219750000	220250000	34.7366		chr3	602250000	602750000	5.49662		1148500000	1149000000	2.12295
chr1	1220500000	1221000000	47.0258		chr2		chr3	219875000	220375000	21.556		chr3	602375000	602875000	5.96589		1148875000	1149375000	2.09357
chr1	1220625000	1221125000	17.1495		chr2		chr3	220000000	220500000	13.5838		chr3	602500000	603000000	8.29456		1149000000	1149500000	2.11308
chr1	1220750000	1221250000	13.7823		chr2		chr3	220125000	220625000	14.7452		chr3	602625000	603125000	8.75186		1149125000	1149625000	2.28713
chr1	1220875000	1221375000	9.43933		chr2		chr3	220250000	220750000	16.0015		chr3	602750000	603250000	6.9993		1149250000	1149750000	2.30952
chr1	1221125000	1221625000	4.37407		chr2		chr3	220375000	220875000	18.7342		chr3	602875000	603375000	7.27385		1152125000	1152625000	2.07936
chr1	1221250000	1221750000	4.5396		chr2		chr3	220500000	221000000	23.7725		chr3	603000000	603500000	6.96604		1152250000	1152750000	2.12218
chr1	1221375000	1221875000	5.42041		chr2		chr3	220625000	221125000	26.7175		chr3	603125000	603625000	5.49233		1152375000	1152875000	2.13275
chr1	1221500000	1222000000	19.0483		chr2		chr3	220750000	221250000	27.4469		chr3	603250000	603750000	6.26931		1152500000	1153000000	2.19504
chr1	1221625000	1222125000	25.2316		chr2		chr3	220875000	221375000	38.4599		chr3	603375000	603875000	6.18938		1152625000	1153125000	2.10353
chr1	1221750000	1222250000	19.0917		chr2		chr3	221000000	221500000	30.2974		chr3	603500000	604000000	5.40858		1152750000	1153250000	2.08382
chr1	1221875000	1222375000	24.6974		chr2		chr3	221125000	221625000	24.5337		chr3	603625000	604125000	6.55786		1152875000	1153375000	2.08324
chr1	1222000000	1222500000	16.0067		chr2		chr3	221250000	221750000	10.1644		chr3	603750000	604250000	5.66987		1153250000	1153750000	2.06396
chr1	1222125000	1222625000	9.03761		chr2		chr3	222375000	222875000	14.6576		chr3	603875000	604375000	4.16348		1153375000	1153875000	2.14063
chr1	1222250000	1222750000	12.2379		chr2		chr3	222500000	223000000	29.4919		chr3	604000000	604500000	4.19495		1153500000	1154000000	2.1932
chr1	1222375000	1222875000	9.3753		chr2		chr3	222625000	223125000	37.372		chr3	604125000	604625000	3.99964		1153625000	1154125000	2.15122
chr1	1222500000	1223000000	13.4325		chr2		chr3	222750000	223250000	44.3993		chr3	604250000	604750000	4.31889		1153750000	1154250000	2.11975
chr1	1222625000	1223125000	28.537		chr2		chr3	222875000	223375000	35.7394		chr3	604375000	604875000	4.74639		1153875000	1154375000	2.07051
chr1	1222750000	1223250000	35.9794		chr2		chr3	223000000	223500000	29.6293		chr3	604500000	605000000	4.37528		1154000000	1154500000	2.11871
chr1	1222875000	1223375000	47.3216		chr2		chr3	223125000	223625000	26.2577		chr3	604625000	605125000	3.12945		1154125000	1154625000	2.18024
chr1	1223000000	1223500000	39.1132		chr2		chr3	223250000	223750000	11.3092		chr3	605625000	606125000	3.14759		1154250000	1154750000	2.19024
chr1	1223125000	1223625000	23.085		chr2		chr3	223375000	223875000	10.8875		chr3	606500000	607000000	3.71962		1154375000	1154875000	2.23685
chr1	1223250000	1223750000	24.5946		chr2		chr3	223500000	224000000	12.4124		chr3	606625000	607125000	3.76033		1154500000	1155000000	2.15042
chr1	1223375000	1223875000	27.6218		chr2		chr3	223625000	224125000	12.1698		chr3	607250000	607750000	3.10186		1154625000	1155125000	2.18573
chr1	1223500000	1224000000	27.7119		chr2		chr3	223750000	224250000	16.1255		chr3	607375000	607875000	3.69865		1154750000	1155250000	2.12899
chr1	1223625000	1224125000	28.7314		chr2		chr3	223875000	224375000	12.7363		chr3	607500000	608000000	3.69564		1164750000	1165250000	2.06548
chr1	1223750000	1224250000	24.1995		chr2		chr3	224125000	224625000	8.02747		chr3	607625000	608125000	3.34724		1164875000	1165375000	2.21222
chr1	1223875000	1224375000	12.1341		chr2		chr3	224250000	224750000	13.3951		chr3	608250000	608750000	3.32875		1165000000	1165500000	2.41962
chr1	1224000000	1224500000	5.0084		chr2		chr3	224375000	224875000	23.545		chr3	608375000	608875000	3.81619		1165125000	1165625000	2.45601
chr1	1224125000	1224625000	7.61698		chr2		chr3	224500000	225000000	53.6396		chr3	608500000	609000000	3.84537		1165250000	1165750000	2.30742
chr1	1224250000	1224750000	7.66732		chr2		chr3	224625000	225125000	56.9403		chr3	608625000	609125000	3.88762		1165375000	1165875000	2.26611
chr1	1224375000	1224875000	15.0682		chr2		chr3	224750000	225250000	14.3042		chr3	608750000	609250000	3.74716		1165500000	1166000000	2.0822
chr1	1224500000	1225000000	23.5961		chr2		chr3	224875000	225375000	11.2596		chr3	608875000	609375000	3.40564		1166000000	1166500000	2.12069
chr1	1224625000	1225125000	18.4333		chr2		chr3	225000000	225500000	8.32352		chr3	609000000	609500000	3.18535		1172500000	1173000000	2.16577
chr1	1224750000	1225250000	22.275		chr2		chr3	225250000	225750000	8.71182		chr3	610500000	611000000	3.42859		1172625000	1173125000	2.28829
chr1	1224875000	1225375000	16.9079		chr2		chr3	226125000	226625000	18.8802		chr3	610625000	611125000	6.34256		1172750000	1173250000	2.44478
chr1	1225000000	1225500000	20.3428		chr2		chr3	226250000	226750000	19.3947		chr3	610750000	611250000	7.60362		1172875000	1173375000	2.70943
chr1	1225125000	1225625000	18.1093		chr2		chr3	226375000	226875000	50.9052		chr3	610875000	611375000	4.39101		1173000000	1173500000	3.02788
chr1	1225250000	1225750000	18.4938		chr2		chr3	226500000	227000000	44.2555		chr3	612875000	613375000	3.46326		1173125000	1173625000	2.86826
chr1	1225375000	1225875000	17.7089		chr2		chr3	226625000	227125000	29.2772		chr3	613000000	613500000	5.40382		1173250000	1173750000	2.5989
chr1	1225500000	1226000000	21.7111		chr2		chr3	226750000	227250000	28.488		chr3	613125000	613625000	4.12795		1173375000	1173875000	2.41008
chr1	1225625000	1226125000	39.9529		chr2		chr3	227000000	227500000	13.7518		chr3	613250000	613750000	4.18172		1173500000	1174000000	2.1637
chr1	1225750000	1226250000	38.0273		chr2		chr3	227125000	227625000	26.9021		chr3	613375000	613875000	3.19527		1173625000	1174125000	2.30396
chr1	1225875000	1226375000	43.8926		chr2		chr3	227250000	227750000	23.197		chr3	613625000	614125000	3.23411		1173750000	1174250000	2.39009
chr1	1226000000	1226500000	32.6431		chr2		chr3	227375000	227875000	20.9095		chr3	613750000	614250000	4.7766		1173875000	1174375000	2.39469
chr1	1226125000	1226625000	24.2282		chr2		chr3	227500000	228000000	18.1459		chr3	613875000	614375000	7.8359		1174000000	1174500000	2.30778
chr1	1226250000	1226750000	27.117		chr2		chr3	227625000	228125000	7.58187		chr3	614000000	614500000	8.71974		1174125000	1174625000	2.06282
chr1	1226375000	1226875000	30.5827		chr2		chr3	228625000	229125000	8.99693		chr3	614125000	614625000	14.5118		1177125000	1177625000	2.07552
chr1	1226500000	1227000000	23.3076		chr2		chr3	228750000	229250000	12.4844		chr3	614250000	614750000	14.8757		1179625000	1180125000	2.14431
chr1	1226625000	1227125000	25.2572		chr2		chr3	228875000	229375000	23.0969		chr3	614375000	614875000	13.2		1193750000	1194250000	2.4327
chr1	1226750000	1227250000	18.4019		chr2		chr3	229000000	229500000	41.7163		chr3	614500000	615000000	12.6398		1193875000	1194375000	2.7415
chr1	1226875000	1227375000	12.2045		chr2		chr3	229125000	229625000	13.9147		chr3	614625000	615125000	9.78219		1194000000	1194500000	2.81556
chr1	1227000000	1227500000	21.0979		chr2		chr3	229250000	229750000	12.2703		chr3	614750000	615250000	4.17414		1194125000	1194625000	2.86752
chr1	1227125000	1227625000	19.4718		chr2		chr3	229375000	229875000	9.55755		chr3	616625000	617125000	3.51686		1194250000	1194750000	2.86568
chr1	1227250000	1227750000	19.2199		chr2		chr3	229500000	230000000	7.85632		chr3	616750000	617250000	4.01466		1194375000	1194875000	2.8028
chr1	1227375000	1227875000	13.2905		chr2		chr3	229625000	230125000	21.105		chr3	616875000	617375000	3.39126		1194500000	1195000000	2.06356
chr1	1227500000	1228000000	11.3383		chr2		chr3	229750000	230250000	30.6762		chr3	618625000	619125000	3.75092		1195875000	1196375000	2.35067
chr1	1227625000	1228125000	13.7089		chr2		chr3	229875000	230375000	62.5371		chr3	619500000	620000000	3.4327		1196000000	1196500000	2.25748
chr1	1227750000	1228250000	14.6207		chr2		chr3	230625000	231125000	9.38131		chr3	619625000	620125000	3.32154		1196125000	1196625000	3.25154
chr1	1227875000	1228375000	32.3542		chr2		chr3	230750000	231250000	10.4849		chr3	619750000	620250000	3.3499		1196500000	1197000000	2.48376
chr1	1228000000	1228500000	20.3215		chr2		chr3	230875000	231375000	12.1638		chr3	619875000	620375000	3.29518		1196625000	1197125000	2.82873
chr1	1228125000	1228625000	12.2556		chr2		chr3	231000000	231500000	12.3365		chr3	620375000	620875000	3.15048		1196750000	1197250000	2.98866
chr1	1228250000	1228750000	13.1419		chr2		chr3	231125000	231625000	38.1498		chr3	620500000	621000000	3.82512		1196875000	1197375000	2.89273
chr1	1228375000	1228875000	13.9892		chr2		chr3	231250000	231750000	43.4903		chr3	620625000	621125000	4.32509		1198125000	1198625000	2.18044
chr1	1228500000	1229000000	23.3586		chr2		chr3	231375000	231875000	27.0283		chr3	620750000	621250000	3.74051		1198250000	1198750000	2.29863
chr1	1228625000	1229125000	43.461		chr2		chr3	231500000	232000000	17.6238		chr3	620875000	621375000	3.145		1198375000	1198875000	2.45036
chr1	1228750000	1229250000	65.6872		chr2		chr3	231625000	232125000	9.96118		chr3	622250000	622750000	3.30852		1202125000	1202625000	2.17735
chr1	1228875000	1229375000	72.9044		chr2		chr3	232375000	232875000	11.9283		chr3	622375000	622875000	4.28654		1202250000	1202750000	2.21076
chr1	1229000000	1229500000	46.8004		chr2		chr3	232500000	233000000	7.51734		chr3	622500000	623000000	4.33193		1210125000	1210625000	2.59962
chr1	1229125000	1229625000	46.5975		chr2		chr3	233000000	233500000	8.58722		chr3	622625000	623125000	3.29611		1210250000	1210750000	3.02624
chr1	1229250000	1229750000	31.0584		chr2		chr3	233125000	233625000	27.7921		chr3	627125000	627625000	3.47795		1210375000	1210875000	3.00131
chr1	1229375000	1229875000	15.9128		chr2		chr3	233250000	233750000	40.147		chr3	627250000	627750000	4.26444		1210500000	1211000000	2.68853
chr1	1229625000	1230125000	5.34054		chr2		chr3	233375000	233875000	24.3531		chr3	627375000	627875000	4.34179		1210625000	1211125000	2.47754
chr1	1229750000	1230250000	5.63541		chr2		chr3	233500000	234000000	25.4203		chr3	627500000	628000000	4.01957		1225875000	1226375000	2.64119
chr1	1229875000	1230375000	4.50835		chr2		chr3	233625000	234125000	28.3966		chr3	627625000	628125000	3.595		1226000000	1226500000	2.21955
chr1	1230000000	1230500000	28.4429		chr2		chr3	233750000	234250000	33.8317		chr3	630000000	630500000	3.64004		1226125000	1226625000	2.42706
chr1	1230125000	1230625000	28.1834		chr2		chr3	233875000	234375000	38.7533		chr3	630125000	630625000	3.95247		1226250000	1226750000	2.37822
chr1	1230250000	1230750000	20.5694		chr2		chr3	234000000	234500000	29.4532		chr3	637375000	637875000	3.9603		1226375000	1226875000	2.4045
chr1	1230375000	1230875000	8.8961		chr2		chr3	234125000	234625000	22.5817		chr3	637500000	638000000	5.23157		1226500000	1227000000	2.3866
chr1	1230500000	1231000000	6.93197		chr2		chr3	234250000	234750000	12.143		chr3	637625000	638125000	5.75491		1226625000	1227125000	2.08743
chr1	1230625000	1231125000	5.66412		chr2		chr3	234375000	234875000	52.5854		chr3	637750000	638250000	4.07904		1227875000	1228375000	2.12977
chr1	1230750000	1231250000	6.15374		chr2		chr3	234500000	235000000	31.8951		chr3	637875000	638375000	3.24182		1228000000	1228500000	2.17246
chr1	1230875000	1231375000	4.52466		chr2		chr3	234625000	235125000	22.8038		chr3	640125000	640625000	3.38478		1228125000	1228625000	2.40607
chr1	1231375000	1231875000	7.90301		chr2		chr3	234750000	235250000	22.9559		chr3	640250000	640750000	4.02792		1228250000	1228750000	2.17798
chr1	1231500000	1232000000	18.9094		chr2		chr3	234875000	235375000	9.77838		chr3	640375000	640875000	3.16397		1246625000	1247125000	2.20892
chr1	1231625000	1232125000	20.4759		chr2		chr3	235000000	235500000	10.7351		chr3	641375000	641875000	3.31241		1246750000	1247250000	4.15214
chr1	1231750000	1232250000	16.594		chr2		chr3	235125000	235625000	22.5712		chr3	641500000	642000000	3.13625		1246875000	1247375000	5.67353
chr1	1231875000	1232375000	8.18166		chr2		chr3	235250000	235750000	21.284		chr3	641625000	642125000	3.27314		1247000000	1247500000	4.6555
chr1	1232000000	1232500000	6.205		chr2		chr3	235375000	235875000	25.599		chr3	641750000	642250000	3.45627		1247125000	1247625000	3.15327
chr1	1232125000	1232625000	5.22515		chr2		chr3	235500000	236000000	27.031		chr3	643125000	643625000	4.45056		1249875000	1250375000	2.05646
chr1	1232250000	1232750000	5.78789		chr2		chr3	235625000	236125000	12.0607		chr3	643250000	643750000	3.80396		1250000000	1250500000	2.37826
chr1	1233375000	1233875000	4.66585		chr2		chr3	235750000	236250000	8.90599		chr3	643500000	644000000	3.52659		1250125000	1250625000	2.18802
chr1	1233500000	1234000000	5.71378		chr2		chr3	236375000	236875000	11.5587		chr3	643875000	644375000	3.36839		1259250000	1259750000	2.33728
chr1	1233625000	1234125000	6.0151		chr2		chr3	236500000	237000000	16.0878		chr3	645750000	646250000	3.64771		1259375000	1259875000	2.296
chr1	1233750000	1234250000	4.39029		chr2		chr3	236625000	237125000	13.5741		chr3	645875000	646375000	4.60574		1259500000	1260000000	2.23005
chr1	1233875000	1234375000	4.83279		chr2		chr3	237375000	237875000	8.19537		chr3	646000000	646500000	3.56791		1284250000	1284750000	2.15108
chr1	1234000000	1234500000	4.39326		chr2		chr3	237500000	238000000	12.5859		chr3	646500000	647000000	3.17648		1284375000	1284875000	2.0703
chr1	1234125000	1234625000	6.17268		chr2		chr3	237625000	238125000	19.5033		chr3	646625000	647125000	3.6938		1314125000	1314625000	2.08585
chr1	1234250000	1234750000	8.2097		chr2		chr3	237750000	238250000	26.9493		chr3	646750000	647250000	4.209		1335750000	1336250000	2.11641
chr1	1234375000	1234875000	8.7591		chr2		chr3	237875000	238375000	21.0461		chr3	646875000	647375000	4.18664		1335875000	1336375000	2.11509
chr1	1234625000	1235125000	5.00418		chr2		chr3	238000000	238500000	20.4355		chr3	647000000	647500000	3.45822		1336000000	1336500000	2.18098
chr1	1234875000	1235375000	5.98938		chr2		chr3	238125000	238625000	15.2733		chr3	647125000	647625000	3.16523		1336125000	1336625000	2.35179
chr1	1235000000	1235500000	12.9922		chr2		chr3	238250000	238750000	13.5543		chr3	647250000	647750000	3.53958		1345000000	1345500000	2.20849
chr1	1235125000	1235625000	14.3981		chr2		chr3	238375000	238875000	41.716		chr3	647375000	647875000	3.92372		1345125000	1345625000	2.22864
chr1	1235250000	1235750000	27.0811		chr2		chr3	238500000	239000000	23.5198		chr3	647500000	648000000	4.35792		1355250000	1355750000	2.08601
chr1	1235375000	1235875000	21.2057		chr2		chr3	238625000	239125000	32.5035		chr3	647625000	648125000	4.2822		1355375000	1355875000	2.20691
chr1	1235500000	1236000000	57.2554		chr2		chr3	238750000	239250000	33.9351		chr3	660625000	661125000	3.2113		1355500000	1356000000	2.07334
chr1	1235625000	1236125000	41.723		chr2		chr3	238875000	239375000	23.7967		chr3	661500000	662000000	3.80886		1356500000	1357000000	2.172
chr1	1235750000	1236250000	22.6657		chr2		chr3	239000000	239500000	18.2402		chr3	661625000	662125000	3.70796		1356625000	1357125000	2.3987
chr1	1235875000	1236375000	16.9504		chr2		chr3	239125000	239625000	16.4327		chr3	665125000	665625000	3.17899		1364500000	1365000000	2.06287
chr1	1236000000	1236500000	11.2126		chr2		chr3	239250000	239750000	20.689		chr3	666125000	666625000	3.70188		1376375000	1376875000	2.31681
chr1	1236125000	1236625000	9.56132		chr2		chr3	239375000	239875000	22.0758		chr3	666250000	666750000	3.31312		1376500000	1377000000	2.5422
chr1	1236250000	1236750000	8.28968		chr2		chr3	239500000	240000000	48.8058		chr3	666875000	667375000	3.38409		1376625000	1377125000	2.51025
chr1	1236500000	1237000000	8.02906		chr2		chr3	239625000	240125000	29.1312		chr3	667000000	667500000	3.37266		1376750000	1377250000	2.08915
chr1	1236625000	1237125000	7.97085		chr2		chr3	239750000	240250000	26.2936		chr3	667125000	667625000	3.20888		1377375000	1377875000	2.53148
chr1	1236750000	1237250000	8.73575		chr2		chr3	239875000	240375000	25.2238		chr3	667500000	668000000	3.22549		1377500000	1378000000	2.54622
chr1	1236875000	1237375000	15.2573		chr2		chr3	240000000	240500000	20.8106		chr3	667625000	668125000	3.67944		1377625000	1378125000	2.51966
chr1	1237000000	1237500000	6.47686		chr2		chr3	240125000	240625000	27.4056		chr3	667750000	668250000	3.68451		1389125000	1389625000	2.46798
chr1	1237125000	1237625000	5.72532		chr2		chr3	240250000	240750000	24.4782		chr3	667875000	668375000	3.87041		1389250000	1389750000	2.21792
chr1	1237250000	1237750000	5.18981		chr2		chr3	240375000	240875000	17.0397		chr3	668125000	668625000	3.2764		1410875000	1411375000	2.1458
chr1	1237375000	1237875000	4.40225		chr2		chr3	240750000	241250000	18.9914		chr3	668500000	669000000	3.24956		1411000000	1411500000	2.26706
chr1	1237500000	1238000000	8.29294		chr2		chr3	240875000	241375000	36.2985		chr3	669125000	669625000	5.48634		1423125000	1423625000	3.97053
chr1	1237625000	1238125000	12.5108		chr2		chr3	241000000	241500000	6.85449		chr3	669250000	669750000	11.9955		1430500000	1431000000	2.06983
chr1	1237750000	1238250000	13.5238		chr2		chr3	241500000	242000000	16.1283		chr3	669375000	669875000	10.4415		1433875000	1434375000	2.0666
chr1	1237875000	1238375000	12.1422		chr2		chr3	241625000	242125000	25.2184		chr3	669500000	670000000	12.3391		1434000000	1434500000	2.10931
chr1	1238000000	1238500000	9.42484		chr2		chr3	241750000	242250000	34.0301		chr3	669625000	670125000	9.91185		1434125000	1434625000	2.19393
chr1	1238125000	1238625000	6.36248		chr2		chr3	241875000	242375000	42.0168		chr3	669750000	670250000	7.78901		1436250000	1436750000	2.5926
chr1	1238250000	1238750000	5.62968		chr2		chr3	242000000	242500000	44.7485		chr3	669875000	670375000	8.13636		1436375000	1436875000	2.45181
chr1	1238375000	1238875000	10.0355		chr2		chr3	242125000	242625000	55.674		chr3	670000000	670500000	5.89412		1450000000	1450500000	2.83086
chr1	1238500000	1239000000	17.7146		chr2		chr3	242250000	242750000	29.2164		chr3	670125000	670625000	3.99744		1450125000	1450625000	2.71471
chr1	1238625000	1239125000	17.0404		chr2		chr3	242375000	242875000	23.9908		chr3	671250000	671750000	4.62192		1471375000	1471875000	2.121
chr1	1238750000	1239250000	10.7807		chr2		chr3	242500000	243000000	20.7119		chr3	671375000	671875000	4.06827		1494500000	1495000000	2.0553
chr1	1238875000	1239375000	7.48696		chr2		chr3	242625000	243125000	25.5691		chr3	671500000	672000000	3.85201		1494625000	1495125000	2.11114
chr1	1239250000	1239750000	5.04019		chr2		chr3	242750000	243250000	33.4646		chr3	671625000	672125000	3.72796		1494750000	1495250000	2.26519
chr1	1239375000	1239875000	6.20262		chr2		chr3	256000000	256500000	7.81008		chr3	671750000	672250000	4.68183		1494875000	1495375000	2.29115
chr1	1239500000	1240000000	11.4815		chr2		chr3	256125000	256625000	12.6318		chr3	671875000	672375000	5.63154		1510875000	1511375000	2.10922
chr1	1239625000	1240125000	6.88739		chr2		chr3	256250000	256750000	21.5406		chr3	672000000	672500000	5.07709		1511000000	1511500000	2.35287
chr1	1239750000	1240250000	8.52354		chr2		chr3	256375000	256875000	15.9806		chr3	672125000	672625000	5.31557		1582875000	1583375000	2.17582
chr1	1239875000	1240375000	11.2229		chr2		chr3	256500000	257000000	19.1762		chr3	673250000	673750000	3.79753		1583000000	1583500000	2.17869
chr1	1240000000	1240500000	9.91268		chr2		chr3	256625000	257125000	21.1631		chr3	673375000	673875000	3.6846		1583125000	1583625000	2.05515
chr1	1240125000	1240625000	13.7342		chr2		chr3	256750000	257250000	8.44059		chr3	673500000	674000000	3.39864		1597375000	1597875000	2.08976
chr1	1240250000	1240750000	16.0668		chr2		chr3	256875000	257375000	6.75486		chr3	673625000	674125000	3.42686		1597500000	1598000000	2.83443
chr1	1240375000	1240875000	16.7783		chr2		chr3	259375000	259875000	9.50512		chr3	674625000	675125000	3.40637		1597625000	1598125000	2.13575
chr1	1240500000	1241000000	19.5437		chr2		chr3	262500000	263000000	10.4153		chr3	674750000	675250000	4.74054		1598125000	1598625000	2.18744
chr1	1240625000	1241125000	23.8434		chr2		chr3	262625000	263125000	15.319		chr3	674875000	675375000	7.97757		1598250000	1598750000	2.16516
chr1	1240750000	1241250000	19.9927		chr2		chr3	262750000	263250000	7.77739		chr3	675000000	675500000	7.78855		1598375000	1598875000	2.19118
chr1	1240875000	1241375000	12.626		chr2		chr3	262875000	263375000	7.15234		chr3	675125000	675625000	4.74604		1598625000	1599125000	2.24126
chr1	1241000000	1241500000	13.321		chr2		chr3	391000000	391500000	15.5221		chr3	675250000	675750000	6.90951		1598750000	1599250000	2.47136
chr1	1241125000	1241625000	15.7326		chr2		chr3	391125000	391625000	12.3091		chr3	675375000	675875000	7.20509		1598875000	1599375000	2.44192
chr1	1242125000	1242625000	5.04933		chr2		chr3	424625000	425125000	8.91901		chr3	675500000	676000000	7.60448		1599000000	1599500000	2.49124
chr1	1242250000	1242750000	11.0489		chr2		chr3	424750000	425250000	9.13045		chr3	675625000	676125000	8.51287		1599125000	1599625000	2.48251
chr1	1242375000	1242875000	26.579		chr2		chr3	424875000	425375000	12.6991		chr3	675750000	676250000	5.16266		1599250000	1599750000	2.30055
chr1	1242500000	1243000000	21.6504		chr2		chr3	425000000	425500000	9.05281		chr3	684375000	684875000	3.21672		1636500000	1637000000	2.15396
chr1	1242625000	1243125000	15.7248		chr2		chr3	448750000	449250000	7.59078		chr3	684500000	685000000	3.43515		1636625000	1637125000	2.10616
chr1	1242750000	1243250000	4.74742		chr2		chr3	449750000	450250000	7.86699		chr3	684625000	685125000	3.53939		1642250000	1642750000	2.12209
chr1	1242875000	1243375000	4.47711		chr2		chr3	449875000	450375000	7.79249		chr3	686250000	686750000	3.24633		1642375000	1642875000	2.50341
chr1	1243000000	1243500000	4.38931		chr2		chr3	450000000	450500000	7.30714		chr3	686375000	686875000	3.12093		1642500000	1643000000	2.21323
chr1	1243250000	1243750000	8.77653		chr2		chr3	454000000	454500000	11.8182		chr3	686625000	687125000	3.25153		1642625000	1643125000	2.19858
chr1	1243375000	1243875000	5.0372		chr2		chr3	454125000	454625000	15.3791		chr3	689125000	689625000	3.21375		1642750000	1643250000	2.16357
chr1	1243500000	1244000000	5.65577		chr2		chr3	454250000	454750000	14.956		chr3	689250000	689750000	3.90973		1643750000	1644250000	2.64281
chr1	1243750000	1244250000	11.2124		chr2		chr3	456125000	456625000	7.06933		chr3	689375000	689875000	4.13901		1643875000	1644375000	2.14714
chr1	1243875000	1244375000	14.4137		chr2		chr3	458625000	459125000	8.48947		chr3	689500000	690000000	3.95719		1644000000	1644500000	2.21003
chr1	1244000000	1244500000	15.8586		chr2		chr3	458750000	459250000	8.42473		chr3	689625000	690125000	3.74834		1645375000	1645875000	2.24984
chr1	1244125000	1244625000	17.9898		chr2		chr3	458875000	459375000	7.02467		chr3	689750000	690250000	3.98339		1645500000	1646000000	2.53346
chr1	1244250000	1244750000	14.1297		chr2		chr3	545625000	546125000	7.00116		chr3	689875000	690375000	4.94045		1645625000	1646125000	2.07402
chr1	1245000000	1245500000	5.99531		chr2		chr3	545750000	546250000	17.3386		chr3	690000000	690500000	7.00642		1653250000	1653750000	2.30414
chr1	1246375000	1246875000	9.65821		chr2		chr3	545875000	546375000	27.7581		chr3	690125000	690625000	6.55889		1653375000	1653875000	2.76057
chr1	1246625000	1247125000	5.36859		chr2		chr3	546000000	546500000	30.1422		chr3	690250000	690750000	5.05848		1653500000	1654000000	2.58374
chr1	1246750000	1247250000	6.46672		chr2		chr3	550125000	550625000	23.3224		chr3	690375000	690875000	3.4729		1654875000	1655375000	2.09896
chr1	1246875000	1247375000	6.62604		chr2		chr3	550250000	550750000	8.90918		chr3	690625000	691125000	3.20574		1655000000	1655500000	2.11789
chr1	1247000000	1247500000	5.10523		chr2		chr3	553250000	553750000	11.7766		chr3	690750000	691250000	3.68649		1655125000	1655625000	2.32399
chr1	1247750000	1248250000	5.94523		chr2		chr3	553375000	553875000	11.1195		chr3	690875000	691375000	4.01046		1657500000	1658000000	2.31467
chr1	1247875000	1248375000	12.5359		chr2		chr3	553500000	554000000	12.4771		chr3	691000000	691500000	4.11774		1657625000	1658125000	2.09741
chr1	1248000000	1248500000	10.5682		chr2		chr3	553625000	554125000	13.9622		chr3	691125000	691625000	3.16989		1657750000	1658250000	2.08804
chr1	1248125000	1248625000	11.1937		chr2		chr3	553750000	554250000	11.4247		chr3	691375000	691875000	3.35519		1667250000	1667750000	2.18109
chr1	1248250000	1248750000	11.2688		chr2		chr3	553875000	554375000	7.95895		chr3	694875000	695375000	3.61047		1667375000	1667875000	2.17704
chr1	1248375000	1248875000	14.3403		chr2		chr3	561125000	561625000	24.3552		chr3	695000000	695500000	3.73226		1672750000	1673250000	2.61266
chr1	1248500000	1249000000	31.4474		chr2		chr3	561250000	561750000	23.3384		chr3	695125000	695625000	3.52424		1672875000	1673375000	3.22017
chr1	1248625000	1249125000	9.55548		chr2		chr3	561375000	561875000	26.4615		chr3	695250000	695750000	3.75084		1673000000	1673500000	3.54798
chr1	1248750000	1249250000	4.78395		chr2		chr3	561500000	562000000	28.1121		chr3	701750000	702250000	4.82413		1673125000	1673625000	3.69438
chr1	1249875000	1250375000	4.63885		chr2		chr3	561625000	562125000	17.721		chr3	701875000	702375000	7.36569		1673250000	1673750000	3.07333
chr1	1279250000	1279750000	4.59676		chr2		chr3	561750000	562250000	7.27805		chr3	702000000	702500000	11.0419		1673375000	1673875000	2.57876
chr1	1279375000	1279875000	5.05429		chr2		chr3	585125000	585625000	7.58343		chr3	702125000	702625000	11.1709		1673500000	1674000000	2.26585
chr1	1279625000	1280125000	5.05244		chr2		chr3	613250000	613750000	8.64712		chr3	702250000	702750000	8.94079		1686875000	1687375000	2.24328
chr1	1279750000	1280250000	5.9613		chr2		chr3	613375000	613875000	9.77334		chr3	706875000	707375000	3.27964		1689250000	1689750000	2.09586
chr1	1279875000	1280375000	4.8438		chr2		chr3	613500000	614000000	7.97595		chr3	707000000	707500000	3.83087		1689375000	1689875000	2.89747
chr1	1280000000	1280500000	4.96849		chr2		chr3	613625000	614125000	15.9096		chr3	707125000	707625000	4.40936		1689500000	1690000000	3.23954
chr1	1285000000	1285500000	6.14748		chr2		chr3	613750000	614250000	21.7948		chr3	707250000	707750000	4.72369		1689625000	1690125000	3.16578
chr1	1285125000	1285625000	4.91893		chr2		chr3	613875000	614375000	30.4387		chr3	707375000	707875000	5.28647		1689750000	1690250000	3.02184
chr1	1285250000	1285750000	6.2123		chr2		chr3	614000000	614500000	9.29766		chr3	707500000	708000000	3.21856		1689875000	1690375000	3.40943
chr1	1288500000	1289000000	4.80253		chr2		chr3	614125000	614625000	7.77411		chr3	707625000	708125000	3.30786		1690000000	1690500000	3.09492
chr1	1289375000	1289875000	5.57468		chr2		chr3	614250000	614750000	6.8178		chr3	707750000	708250000	3.36237		1690125000	1690625000	3.27219
chr1	1290000000	1290500000	6.25374		chr2		chr3	614375000	614875000	6.71645		chr3	708000000	708500000	3.40225		1690250000	1690750000	3.16361
chr1	1290125000	1290625000	4.48774		chr2		chr3	614500000	615000000	7.42961		chr3	712375000	712875000	3.50838		1690375000	1690875000	2.68584
chr1	1290875000	1291375000	11.8495		chr2		chr3	616625000	617125000	7.82774		chr3	712500000	713000000	3.78862		1690500000	1691000000	2.58156
chr1	1291000000	1291500000	5.505		chr2		chr3	636000000	636500000	27.9507		chr3	712625000	713125000	5.3913		1702750000	1703250000	2.19519
chr1	1291125000	1291625000	16.9996		chr2		chr3	636125000	636625000	17.8373		chr3	712750000	713250000	6.48798		1702875000	1703375000	2.06038
chr1	1291250000	1291750000	6.91581		chr2		chr3	636250000	636750000	20.852		chr3	712875000	713375000	9.8355		1712000000	1712500000	2.15483
chr1	1291375000	1291875000	5.91513		chr2		chr3	636375000	636875000	20.6558		chr3	713000000	713500000	13.6439		1712125000	1712625000	2.21018
chr1	1294500000	1295000000	4.57231		chr2		chr3	636500000	637000000	16.4697		chr3	713125000	713625000	13.8311		1713625000	1714125000	2.09192
chr1	1294625000	1295125000	4.46438		chr2		chr3	636625000	637125000	19.9672		chr3	713250000	713750000	17.2953		1713750000	1714250000	2.07261
chr1	1316625000	1317125000	29.5847		chr2		chr3	636750000	637250000	15.7668		chr3	713375000	713875000	18.3832		1771000000	1771500000	2.07284
chr1	1316750000	1317250000	36.8725		chr2		chr3	636875000	637375000	6.76491		chr3	713500000	714000000	15.0473		1771125000	1771625000	2.15176
chr1	1316875000	1317375000	28.6192		chr2		chr3	637500000	638000000	11.9658		chr3	713625000	714125000	13.4709		1771250000	1771750000	2.29526
chr1	1317000000	1317500000	28.2393		chr2		chr3	637625000	638125000	30.6301		chr3	713750000	714250000	3.3694		1771375000	1771875000	2.78689
chr1	1317125000	1317625000	22.886		chr2		chr3	637750000	638250000	27.2792		chr3	715875000	716375000	3.86872		1771500000	1772000000	3.14151
chr1	1317250000	1317750000	13.1912		chr2		chr3	637875000	638375000	21.9164		chr3	716000000	716500000	6.85881		1771625000	1772125000	2.61193
chr1	1317375000	1317875000	6.26434		chr2		chr3	638000000	638500000	16.1679		chr3	716125000	716625000	7.75893		1771750000	1772250000	2.47097
chr1	1317500000	1318000000	8.64176		chr2		chr3	658250000	658750000	6.81032		chr3	716250000	716750000	7.47706		1771875000	1772375000	2.26449
chr1	1317625000	1318125000	7.86724		chr2		chr3	660375000	660875000	10.9312		chr3	716375000	716875000	4.50408		1775500000	1776000000	3.34556
chr1	1317750000	1318250000	5.4085		chr2		chr3	660500000	661000000	11.6482		chr3	716625000	717125000	3.70234		1779125000	1779625000	4.14938
chr1	1317875000	1318375000	4.90073		chr2		chr3	660625000	661125000	11.1436		chr3	716750000	717250000	3.23033		1779250000	1779750000	4.20094
chr1	1319375000	1319875000	13.6516		chr2		chr3	660750000	661250000	6.85668		chr3	725500000	726000000	3.18895		1779375000	1779875000	4.12484
chr1	1319500000	1320000000	4.52682		chr2		chr3	666125000	666625000	13.6632		chr3	725625000	726125000	3.31871		1779500000	1780000000	3.82675
chr1	1327875000	1328375000	8.32264		chr2		chr3	666250000	666750000	9.45599		chr3	725750000	726250000	3.25884		1785875000	1786375000	2.18912
chr1	1338250000	1338750000	5.47274		chr2		chr3	686250000	686750000	6.65369		chr3	725875000	726375000	3.13139		1820500000	1821000000	2.278
chr1	1338375000	1338875000	6.6952		chr2		chr3	702000000	702500000	13.4798		chr3	726750000	727250000	3.19198		1821750000	1822250000	2.25839
chr1	1338500000	1339000000	4.72096		chr2		chr3	702125000	702625000	25.9559		chr3	726875000	727375000	3.24967		1821875000	1822375000	2.68802
chr1	1343875000	1344375000	5.10093		chr2		chr3	702250000	702750000	20.4418		chr3	732250000	732750000	3.18596		1822000000	1822500000	3.13431
chr1	1347125000	1347625000	6.25074		chr2		chr3	708250000	708750000	13.532		chr3	732375000	732875000	3.17697		1822125000	1822625000	3.22252
chr1	1347250000	1347750000	6.73473		chr2		chr3	708375000	708875000	18.5152		chr3	732500000	733000000	3.24641		1822250000	1822750000	3.29757
chr1	1349250000	1349750000	7.82941		chr2		chr3	708500000	709000000	14.1926		chr3	734375000	734875000	3.41065		1857125000	1857625000	2.06001
chr1	1349375000	1349875000	17.675		chr2		chr3	710250000	710750000	13.0899		chr3	735000000	735500000	4.3517		1892250000	1892750000	2.14638
chr1	1349500000	1350000000	14.187		chr2		chr3	711750000	712250000	12.3851		chr3	735125000	735625000	7.51003		1892375000	1892875000	3.22526
chr1	1349625000	1350125000	17.409		chr2		chr3	711875000	712375000	21.0445		chr3	735250000	735750000	8.18269		1892500000	1893000000	3.19265
chr1	1349750000	1350250000	16.0109		chr2		chr3	712000000	712500000	23.1453		chr3	735375000	735875000	9.1664		1892625000	1893125000	3.38938
chr1	1349875000	1350375000	9.26622		chr2		chr3	712125000	712625000	20.2938		chr3	735500000	736000000	6.33743		1895375000	1895875000	2.28817
chr1	1350000000	1350500000	9.14878		chr2		chr3	712250000	712750000	7.89344		chr3	735625000	736125000	3.61162		1895500000	1896000000	2.42668
chr1	1350125000	1350625000	8.49642		chr2		chr3	721000000	721500000	6.97381		chr3	737875000	738375000	3.21586		1921250000	1921750000	2.21751
chr1	1350250000	1350750000	6.62027		chr2		chr3	771000000	771500000	7.04481		chr3	738000000	738500000	3.22223		1921375000	1921875000	2.12347
chr1	1350375000	1350875000	8.27609		chr2		chr3	771125000	771625000	11.8971		chr3	738125000	738625000	3.17422		1929250000	1929750000	2.73816
chr1	1350500000	1351000000	6.20221		chr2		chr3	771875000	772375000	9.11995		chr3	738250000	738750000	3.46302		1929375000	1929875000	3.38534
chr2	5250000	5750000	7.68309		chr2		chr3	772000000	772500000	12.527		chr3	738625000	739125000	3.55503		1929500000	1930000000	3.6389
chr2	5375000	5875000	10.1912		chr2		chr3	772125000	772625000	14.1534		chr3	738750000	739250000	4.20125		1929625000	1930125000	2.71531
chr2	5500000	6000000	10.426		chr2		chr3	772250000	772750000	19.2429		chr3	738875000	739375000	4.178		1929750000	1930250000	2.66737
chr2	5625000	6125000	10.267		chr2		chr3	772375000	772875000	17.5485		chr3	739000000	739500000	3.81708		1929875000	1930375000	2.18311
chr2	5750000	6250000	11.8116		chr2		chr3	772500000	773000000	16.3434		chr3	744000000	744500000	3.5973		1934375000	1934875000	2.26244
chr2	5875000	6375000	16.9876		chr2		chr3	772625000	773125000	12.0785		chr3	744250000	744750000	3.38108		1939625000	1940125000	2.06702
chr2	6000000	6500000	21.36		chr2		chr3	772750000	773250000	8.33048		chr3	748750000	749250000	3.59813		1939750000	1940250000	2.4217
chr2	6125000	6625000	8.999		chr2		chr3	791000000	791500000	8.65085		chr3	748875000	749375000	4.63177		1939875000	1940375000	2.41144
chr2	10375000	10875000	4.4921		chr2		chr3	791125000	791625000	7.62045		chr3	749000000	749500000	4.55448		1940000000	1940500000	2.07451
chr2	11375000	11875000	6.0993		chr2		chr3	791250000	791750000	11.4411		chr3	749125000	749625000	3.9301		1941625000	1942125000	2.12614
chr2	11500000	12000000	6.60851		chr2		chr3	803500000	804000000	9.39596		chr3	749250000	749750000	3.15912		1941875000	1942375000	2.06507
chr2	21375000	21875000	5.32216		chr2		chr3	803625000	804125000	15.2875		chr3	749875000	750375000	3.39172		1948125000	1948625000	2.2832
chr2	21500000	22000000	6.42623		chr2		chr3	803750000	804250000	20.6511		chr3	750000000	750500000	4.82189		1948250000	1948750000	2.0692
chr2	21625000	22125000	5.99449		chr2		chr3	803875000	804375000	25.212		chr3	750125000	750625000	5.29957		1955000000	1955500000	2.35845
chr2	21750000	22250000	6.43978		chr2		chr3	804000000	804500000	22.0809		chr3	750250000	750750000	5.84		1955125000	1955625000	2.21695
chr2	25875000	26375000	7.75073		chr2		chr3	804125000	804625000	14.7237		chr3	750375000	750875000	5.3562		1955250000	1955750000	2.33941
chr2	26000000	26500000	5.99768		chr2		chr3	804250000	804750000	11.6435		chr3	764000000	764500000	3.10438		1961500000	1962000000	2.16371
chr2	26125000	26625000	6.05998		chr2		chr3	804375000	804875000	9.85532		chr3	764125000	764625000	3.46449		1961625000	1962125000	2.10885
chr2	26250000	26750000	4.45654		chr2		chr3	804500000	805000000	9.32832		chr3	764250000	764750000	3.3356		1973125000	1973625000	2.10694
chr2	28000000	28500000	5.52707		chr2		chr3	804625000	805125000	11.9251		chr3	766125000	766625000	3.43014		1985250000	1985750000	2.11063
chr2	28125000	28625000	5.95356		chr2		chr3	804750000	805250000	13.3946		chr3	768250000	768750000	3.20821		1985375000	1985875000	3.07222
chr2	28250000	28750000	6.68203		chr2		chr3	804875000	805375000	18.046		chr3	768375000	768875000	3.97698		1985500000	1986000000	2.49697
chr2	28375000	28875000	7.08416		chr2		chr3	805000000	805500000	17.5124		chr3	768500000	769000000	3.58233		1987125000	1987625000	3.55491
chr2	28500000	29000000	7.14004		chr2		chr3	805125000	805625000	15.7833		chr3	768625000	769125000	3.82126		1987250000	1987750000	2.9128
chr2	28625000	29125000	6.63904		chr2		chr3	805250000	805750000	12.1383		chr3	772625000	773125000	3.98411		1987375000	1987875000	2.93014
chr2	28750000	29250000	5.34759		chr2		chr3	805375000	805875000	7.46039		chr3	772750000	773250000	4.27859		1987500000	1988000000	2.10317
chr2	28875000	29375000	4.39488		chr2		chr3	809125000	809625000	14.2224		chr3	772875000	773375000	3.19002		1990875000	1991375000	2.1259
chr2	44625000	45125000	4.55176		chr2		chr3	809250000	809750000	15.3485		chr3	774125000	774625000	3.68324		1991000000	1991500000	2.10758
chr2	44750000	45250000	4.87714		chr2		chr3	809375000	809875000	17.5351		chr3	774250000	774750000	4.4559		1991125000	1991625000	2.10522
chr2	44875000	45375000	5.43771		chr2		chr3	809500000	810000000	19.1156		chr3	781500000	782000000	4.36426		1991250000	1991750000	2.07164
chr2	45000000	45500000	5.19382		chr2		chr3	809625000	810125000	15.5322		chr3	781625000	782125000	4.44367		1999875000	2000375000	2.23237
chr2	45125000	45625000	4.47776		chr2		chr3	809750000	810250000	13.5561		chr3	786125000	786625000	3.52145		2000000000	2000500000	2.23905
chr2	48000000	48500000	4.42522		chr2		chr3	809875000	810375000	10.2473		chr3	786250000	786750000	3.95636		2000625000	2001125000	2.32297
chr2	76750000	77250000	5.17343		chr2		chr3	810000000	810500000	7.49708		chr3	790125000	790625000	3.75647		2000750000	2001250000	2.72814
chr2	76875000	77375000	5.05699		chr2		chr3	810125000	810625000	9.90348		chr3	790250000	790750000	3.30975		2000875000	2001375000	3.16182
chr2	79125000	79625000	4.44875		chr2		chr3	810250000	810750000	19.013		chr3	790875000	791375000	3.48904		2001000000	2001500000	2.86938
chr2	85500000	86000000	7.90105		chr2		chr3	810375000	810875000	19.3566		chr3	791000000	791500000	4.11178		2001125000	2001625000	2.80278
chr2	85625000	86125000	15.5352		chr2		chr3	810500000	811000000	20.7104		chr3	791125000	791625000	3.87603		2001250000	2001750000	2.5513
chr2	85750000	86250000	22.2552		chr2		chr3	810625000	811125000	21.0469		chr3	791250000	791750000	3.84338		2021000000	2021500000	2.23851
chr2	85875000	86375000	24.0043		chr2		chr3	810750000	811250000	14.9209		chr3	791375000	791875000	3.97314		2021125000	2021625000	2.69887
chr2	86000000	86500000	20.7968		chr2		chr3	811000000	811500000	7.34078		chr3	791500000	792000000	3.52357		2021250000	2021750000	2.4903
chr2	86125000	86625000	17.0704		chr2		chr3	811125000	811625000	8.64333		chr3	792625000	793125000	4.10324		2021375000	2021875000	2.38429
chr2	86250000	86750000	13.1853		chr2		chr3	811250000	811750000	7.58879		chr3	792750000	793250000	4.55963		2039125000	2039625000	2.10671
chr2	86375000	86875000	7.27755		chr2		chr3	811375000	811875000	10.3926		chr3	792875000	793375000	3.55643		2039250000	2039750000	2.23068
chr2	86500000	87000000	4.84339		chr2		chr3	826875000	827375000	18.9309		chr3	796000000	796500000	3.2073		2039375000	2039875000	2.17363
chr2	88625000	89125000	9.23011		chr2		chr3	827000000	827500000	23.9808		chr3	796125000	796625000	3.30177		2039500000	2040000000	2.209
chr2	88750000	89250000	6.55016		chr2		chr3	827125000	827625000	37.1864		chr3	801250000	801750000	4.22449		2041875000	2042375000	2.36043
chr2	88875000	89375000	6.41322		chr3		chr3	827250000	827750000	30.9252		chr3	801375000	801875000	3.54878		375000	875000	3.49429
chr2	93250000	93750000	5.32965		chr3		chr3	827375000	827875000	20.9802		chr3	801500000	802000000	3.48818		500000	1000000	3.47772
chr2	93625000	94125000	5.31716		chr3		chr3	827500000	828000000	20.5597		chr3	801625000	802125000	3.1228		625000	1125000	3.40842
chr2	96875000	97375000	7.50758		chr3		chr3	827625000	828125000	7.79		chr3	801750000	802250000	3.31409		750000	1250000	2.4776
chr2	97000000	97500000	10.8621		chr3		chr3	827750000	828250000	11.942		chr3	801875000	802375000	4.38623		1500000	2000000	2.57705
chr2	97125000	97625000	10.5905		chr3		chr3	827875000	828375000	12.1706		chr3	803375000	803875000	3.63746		1625000	2125000	2.96939
chr2	101625000	102125000	6.75528		chr3		chr3	828000000	828500000	13.6347		chr3	803500000	804000000	3.35773		12500000	13000000	2.06858
chr2	101750000	102250000	6.27601		chr3		chr3	828125000	828625000	23.0707		chr3	803625000	804125000	4.07209		12625000	13125000	2.08913
chr2	101875000	102375000	4.47538		chr3		chr3	828250000	828750000	26.5155		chr3	803750000	804250000	4.98563		12750000	13250000	2.36008
chr2	104875000	105375000	4.78836		chr3		chr3	828375000	828875000	31.7822		chr3	803875000	804375000	5.23247		12875000	13375000	2.48473
chr2	105000000	105500000	10.3463		chr3		chr3	828500000	829000000	31.3888		chr3	804000000	804500000	5.01455		15000000	15500000	2.27496
chr2	105125000	105625000	6.3623		chr3		chr3	828625000	829125000	26.5222		chr3	804125000	804625000	4.59796		15125000	15625000	2.30545
chr2	105250000	105750000	7.26545		chr3		chr3	828750000	829250000	14.6735		chr3	804250000	804750000	3.92645		15250000	15750000	3.08898
chr2	105375000	105875000	6.453		chr3		chr3	829875000	830375000	11.4703		chr3	804375000	804875000	3.36253		15375000	15875000	3.23896
chr2	105500000	106000000	4.59306		chr3		chr3	830000000	830500000	10.6176		chr3	805000000	805500000	3.16467		16125000	16625000	2.52761
chr2	105625000	106125000	5.14619		chr3		chr3	834750000	835250000	8.48336		chr3	805125000	805625000	3.71305		16250000	16750000	3.20382
chr2	105750000	106250000	4.48152		chr3		chr3	836375000	836875000	7.63754		chr3	805250000	805750000	3.86532		16375000	16875000	2.28489
chr2	105875000	106375000	4.65962		chr3		chr3	836500000	837000000	16.8378		chr3	805375000	805875000	3.49357		16500000	17000000	2.27016
chr2	106500000	107000000	6.55843		chr3		chr3	836625000	837125000	17.2769		chr3	805500000	806000000	3.24479		16625000	17125000	2.10099
chr2	106625000	107125000	9.5931		chr3		chr3	836750000	837250000	17.4093		chr3	807500000	808000000	3.74794		26250000	26750000	2.07083
chr2	106750000	107250000	13.5254		chr3		chr3	836875000	837375000	19.0397		chr3	807625000	808125000	4.47792		31250000	31750000	2.20164
chr2	106875000	107375000	16.4499		chr3		chr3	837000000	837500000	7.32709		chr3	807750000	808250000	6.23609		32375000	32875000	2.1627
chr2	107000000	107500000	21.8827		chr3		chr3	873250000	873750000	10.277		chr3	807875000	808375000	5.06205		32500000	33000000	2.73647
chr2	107125000	107625000	25.2984		chr3		chr3	873375000	873875000	11.8292		chr3	808000000	808500000	3.46803		32625000	33125000	3.7451
chr2	107250000	107750000	20.3364		chr3		chr3	873500000	874000000	17.136		chr3	808625000	809125000	3.40887		32750000	33250000	3.09396
chr2	107375000	107875000	18.0771		chr3		chr3	873625000	874125000	19.2133		chr3	808750000	809250000	3.23331		32875000	33375000	2.84321
chr2	107500000	108000000	17.4081		chr3		chr3	873750000	874250000	21.5692		chr3	809125000	809625000	3.1184		33000000	33500000	2.55165
chr2	107625000	108125000	14.4429		chr3		chr3	873875000	874375000	23.9756		chr3	809250000	809750000	3.20799		33125000	33625000	2.36628
chr2	107750000	108250000	16.4549		chr3		chr3	874000000	874500000	28.3269		chr3	810250000	810750000	3.11802		33250000	33750000	2.32823
chr2	107875000	108375000	18.6452		chr3		chr3	874125000	874625000	13.3493		chr3	810375000	810875000	4.02495		33375000	33875000	2.15772
chr2	108000000	108500000	14.8055		chr3		chr3	874250000	874750000	9.84174		chr3	810500000	811000000	4.30503		34375000	34875000	3.1119
chr2	108125000	108625000	29.7152		chr3		chr3	874625000	875125000	9.89813		chr3	810625000	811125000	4.31923		34500000	35000000	4.23542
chr2	108250000	108750000	30.005		chr3		chr3	874750000	875250000	22.4117		chr3	810750000	811250000	3.8371		34625000	35125000	3.40676
chr2	108375000	108875000	24.0637		chr3		chr3	874875000	875375000	33.0789		chr3	811375000	811875000	3.24544		34750000	35250000	3.14376
chr2	108500000	109000000	13.7704		chr3		chr3	875000000	875500000	32.0029		chr3	816750000	817250000	3.41681		34875000	35375000	3.62416
chr2	108625000	109125000	7.97763		chr3		chr3	875125000	875625000	22.0375		chr3	816875000	817375000	4.32146		35000000	35500000	3.72008
chr2	108750000	109250000	6.7777		chr3		chr3	875250000	875750000	12.7861		chr3	817000000	817500000	7.24847		35125000	35625000	4.40789
chr2	108875000	109375000	6.93084		chr3		chr3	875875000	876375000	7.6133		chr3	821125000	821625000	3.40552		35250000	35750000	4.8049
chr2	109000000	109500000	8.7552		chr3		chr3	876000000	876500000	17.1786		chr3	821250000	821750000	3.16379		35375000	35875000	3.95525
chr2	109125000	109625000	11.0959		chr3		chr3	876125000	876625000	16.8596		chr3	825375000	825875000	3.16528		35500000	36000000	4.03215
chr2	109250000	109750000	8.57636		chr3		chr3	876250000	876750000	14.376		chr3	825500000	826000000	3.1754		35625000	36125000	3.94556
chr2	109375000	109875000	6.74307		chr3		chr3	876375000	876875000	14.5835		chr3	825625000	826125000	3.10336		35750000	36250000	2.91374
chr2	109500000	110000000	6.27701		chr3		chr3	876500000	877000000	17.1803		chr3	825750000	826250000	3.30152		35875000	36375000	3.52822
chr2	110000000	110500000	10.6873		chr3		chr3	876625000	877125000	17.1884		chr3	826875000	827375000	5.69121		36000000	36500000	3.32685
chr2	110125000	110625000	22.3317		chr3		chr3	876750000	877250000	15.3285		chr3	827000000	827500000	7.0844		36125000	36625000	3.29219
chr2	110250000	110750000	21.2877		chr3		chr3	876875000	877375000	14.1377		chr3	827125000	827625000	8.76621		36250000	36750000	3.37743
chr2	110375000	110875000	17.523		chr3		chr3	877000000	877500000	14.8798		chr3	827250000	827750000	9.00879		36375000	36875000	3.33065
chr2	110500000	111000000	10.5239		chr3		chr3	877125000	877625000	13.5943		chr3	827375000	827875000	8.76355		36500000	37000000	2.49228
chr2	110625000	111125000	21.7692		chr3		chr3	877250000	877750000	15.6311		chr3	827500000	828000000	8.95202		36625000	37125000	2.40748
chr2	110750000	111250000	22.9589		chr3		chr3	877375000	877875000	17.2891		chr3	827625000	828125000	3.68922		36750000	37250000	2.07879
chr2	110875000	111375000	24.1141		chr3		chr3	877500000	878000000	16.35		chr3	833250000	833750000	6.14703		40250000	40750000	2.20562
chr2	111000000	111500000	24.4684		chr3		chr3	877625000	878125000	19.0322		chr3	833375000	833875000	4.29544		40375000	40875000	2.50114
chr2	111125000	111625000	17.6922		chr3		chr3	877750000	878250000	15.6134		chr3	833500000	834000000	4.18123		40500000	41000000	2.51284
chr2	111250000	111750000	15.8974		chr3		chr3	877875000	878375000	7.5615		chr3	833625000	834125000	4.04111		40625000	41125000	2.79228
chr2	111375000	111875000	15.4686		chr3		chr3	878500000	879000000	10.6918		chr3	836375000	836875000	3.27806		40750000	41250000	2.35741
chr2	111500000	112000000	7.91065		chr3		chr3	878625000	879125000	9.33321		chr3	836500000	837000000	3.76772		40875000	41375000	2.29203
chr2	111625000	112125000	7.58066		chr3		chr3	878750000	879250000	8.40958		chr3	836625000	837125000	3.43236		41000000	41500000	2.43931
chr2	111750000	112250000	7.03894		chr3		chr3	878875000	879375000	7.54817		chr3	836750000	837250000	3.35771		41125000	41625000	2.32538
chr2	111875000	112375000	5.12399		chr3		chr3	892125000	892625000	6.79091		chr3	836875000	837375000	3.19391		41250000	41750000	2.4252
chr2	112000000	112500000	5.30038		chr3		chr3	892250000	892750000	11.1353		chr3	837000000	837500000	3.44886		41375000	41875000	2.2534
chr2	112125000	112625000	6.30775		chr3		chr3	898625000	899125000	16.0317		chr3	837125000	837625000	4.49607		41500000	42000000	2.138
chr2	112250000	112750000	6.27693		chr3		chr3	898750000	899250000	8.76361		chr3	837250000	837750000	4.68213		41625000	42125000	2.19492
chr2	112375000	112875000	15.3188		chr3		chr3	903000000	903500000	7.06429		chr3	837375000	837875000	5.15338		44375000	44875000	4.11379
chr2	112500000	113000000	21.7845		chr3		chr3	903125000	903625000	7.39726		chr3	837500000	838000000	3.24373		44500000	45000000	4.49985
chr2	112625000	113125000	19.5096		chr3		chr3	903250000	903750000	7.43716		chr3	840125000	840625000	3.55143		44625000	45125000	4.69971
chr2	112750000	113250000	29.9351		chr3		chr3	903375000	903875000	7.48602		chr3	840250000	840750000	4.00509		44750000	45250000	3.47468
chr2	112875000	113375000	19.1814		chr3		chr3	903500000	904000000	7.81175		chr3	840375000	840875000	4.10739		45000000	45500000	3.52645
chr2	113000000	113500000	17.3945		chr3		chr3	903625000	904125000	7.85123		chr3	840500000	841000000	3.18376		45125000	45625000	3.8249
chr2	113125000	113625000	21.7838		chr3		chr3	903750000	904250000	7.38359		chr3	854375000	854875000	3.84329		45250000	45750000	2.16861
chr2	113250000	113750000	13.1184		chr3		chr3	903875000	904375000	7.57219		chr3	854500000	855000000	3.36384		49000000	49500000	2.65802
chr2	113375000	113875000	18.1431		chr3		chr3	904000000	904500000	6.79155		chr3	861625000	862125000	3.11292		49875000	50375000	2.30427
chr2	113500000	114000000	12.6733		chr3		chr3	907375000	907875000	6.91697		chr3	862000000	862500000	3.19129		50000000	50500000	2.26944
chr2	113625000	114125000	12.1058		chr3		chr3	912750000	913250000	8.39635		chr3	866625000	867125000	3.48781		50125000	50625000	2.20001
chr2	113750000	114250000	11.0095		chr3		chr3	912875000	913375000	10.0149		chr3	866875000	867375000	3.32089		59750000	60250000	2.92634
chr2	113875000	114375000	10.2747		chr3		chr3	913375000	913875000	7.94063		chr3	873250000	873750000	3.20445		68375000	68875000	2.08772
chr2	114000000	114500000	9.4183		chr3		chr3	918750000	919250000	10.932		chr3	873375000	873875000	3.21883		77125000	77625000	2.21005
chr2	114125000	114625000	7.21088		chr3		chr3	918875000	919375000	13.6535		chr3	873500000	874000000	3.50547		77250000	77750000	2.19443
chr2	114250000	114750000	8.938		chr3		chr3	919000000	919500000	9.86276		chr3	873625000	874125000	3.50107		77375000	77875000	2.43703
chr2	114375000	114875000	5.66771		chr3		chr3	919125000	919625000	13.9629		chr3	873750000	874250000	3.50049		77500000	78000000	2.46543
chr2	114500000	115000000	5.9535		chr3		chr3	919250000	919750000	12.9157		chr3	873875000	874375000	3.59813		77625000	78125000	2.23125
chr2	114625000	115125000	8.4429		chr3		chr3	919500000	920000000	12.6269		chr3	874000000	874500000	3.52154		77750000	78250000	2.45014
chr2	114750000	115250000	7.76803		chr3		chr3	919625000	920125000	16.4996		chr3	874125000	874625000	3.22104		86875000	87375000	2.35467
chr2	114875000	115375000	16.1646		chr3		chr3	919750000	920250000	20.384		chr3	878375000	878875000	3.13245		87000000	87500000	2.50492
chr2	115000000	115500000	16.8459		chr3		chr3	919875000	920375000	61.9248		chr3	878500000	879000000	3.82872		87125000	87625000	2.64794
chr2	115125000	115625000	12.3349		chr3		chr3	920000000	920500000	69.1404		chr3	878625000	879125000	3.53352		87250000	87750000	2.85105
chr2	115250000	115750000	13.6695		chr3		chr3	920125000	920625000	30.962		chr3	878750000	879250000	3.51745		87375000	87875000	2.92502
chr2	115375000	115875000	7.94245		chr3		chr3	920250000	920750000	20.2631		chr3	878875000	879375000	3.63177		87500000	88000000	2.88813
chr2	115500000	116000000	7.52432		chr3		chr3	920375000	920875000	16.3717		chr3	879000000	879500000	3.50095		87625000	88125000	2.91264
chr2	115625000	116125000	13.3013		chr3		chr3	920500000	921000000	11.5433		chr3	879125000	879625000	3.24172		87750000	88250000	2.5513
chr2	115750000	116250000	14.9127		chr3		chr3	928500000	929000000	15.76		chr3	879250000	879750000	3.26287		98375000	98875000	2.08594
chr2	115875000	116375000	23.8469		chr3		chr3	929125000	929625000	11.5214		chr3	884875000	885375000	3.61314		98500000	99000000	2.13334
chr2	116000000	116500000	25.2262		chr3		chr3	929250000	929750000	12.9356		chr3	885000000	885500000	3.79918		98625000	99125000	2.05455
chr2	116125000	116625000	27.3038		chr3		chr3	929375000	929875000	16.3123		chr3	888500000	889000000	3.7688		100500000	101000000	2.25442
chr2	116250000	116750000	25.4625		chr3		chr3	929500000	930000000	13.6064		chr3	888625000	889125000	6.70845		100625000	101125000	2.29655
chr2	116375000	116875000	35.2871		chr3		chr3	929625000	930125000	21.6131		chr3	888750000	889250000	7.49166		100750000	101250000	2.39742
chr2	116500000	117000000	45.8434		chr3		chr3	929750000	930250000	28.5432		chr3	888875000	889375000	8.10194		100875000	101375000	2.65147
chr2	116625000	117125000	24.404		chr3		chr3	929875000	930375000	27.1057		chr3	889000000	889500000	6.77042		101500000	102000000	2.31999
chr2	116750000	117250000	25.2399		chr3		chr3	930000000	930500000	41.5948		chr3	889125000	889625000	6.24099		101625000	102125000	3.90391
chr2	116875000	117375000	17.2818		chr3		chr3	930125000	930625000	31.2309		chr3	889250000	889750000	7.7316		101750000	102250000	7.08069
chr2	117000000	117500000	19.1673		chr3		chr3	930250000	930750000	38.0861		chr3	889375000	889875000	6.92233		101875000	102375000	5.55621
chr2	117125000	117625000	20.7143		chr3		chr3	930375000	930875000	33.7608		chr3	889500000	890000000	5.60699		102000000	102500000	3.25247
chr2	117250000	117750000	16.933		chr3		chr3	930500000	931000000	29.5475		chr3	889625000	890125000	4.40088		110375000	110875000	2.05389
chr2	117375000	117875000	20.1376		chr3		chr3	930625000	931125000	28.2074		chr3	889750000	890250000	3.25798		128750000	129250000	2.297
chr2	117500000	118000000	14.6476		chr3		chr3	930750000	931250000	8.42083		chr3	890000000	890500000	3.12576		128875000	129375000	2.23775
chr2	117625000	118125000	14.7739		chr3		chr3	930875000	931375000	7.16229		chr3	890125000	890625000	5.62784		129000000	129500000	2.10869
chr2	117750000	118250000	22.8311		chr3		chr3	931000000	931500000	19.7832		chr3	890250000	890750000	8.99808		130750000	131250000	2.31759
chr2	117875000	118375000	21.4132		chr3		chr3	931125000	931625000	34.0063		chr3	890375000	890875000	6.06553		130875000	131375000	2.1747
chr2	118000000	118500000	48.3272		chr3		chr3	931250000	931750000	18.591		chr3	893625000	894125000	3.10085		131875000	132375000	2.08612
chr2	118125000	118625000	14.8647		chr3		chr3	931375000	931875000	21.755		chr3	893750000	894250000	3.65264		132000000	132500000	2.09838
chr2	118250000	118750000	11.8418		chr3		chr3	931500000	932000000	22.2262		chr3	893875000	894375000	4.47325		132125000	132625000	2.06081
chr2	118375000	118875000	11.4687		chr3		chr3	931625000	932125000	19.9437		chr3	894000000	894500000	3.88396		132500000	133000000	2.09981
chr2	118500000	119000000	9.21031		chr3		chr3	931750000	932250000	27.6081		chr3	894625000	895125000	3.59175		132625000	133125000	2.19468
chr2	118625000	119125000	9.25865		chr3		chr3	931875000	932375000	19.7242		chr3	894750000	895250000	3.32107		132750000	133250000	2.12227
chr2	118750000	119250000	9.92788		chr3		chr3	932000000	932500000	15.2311		chr3	894875000	895375000	3.39968		137375000	137875000	3.80032
chr2	118875000	119375000	7.99814		chr3		chr3	932125000	932625000	11.0173		chr3	897375000	897875000	3.3399		137500000	138000000	2.81725
chr2	119000000	119500000	6.80054		chr3		chr3	932375000	932875000	7.3415		chr3	897500000	898000000	4.4476		137625000	138125000	2.39158
chr2	119125000	119625000	11.6699		chr3		chr3	932625000	933125000	6.96055		chr3	897625000	898125000	4.95187		146250000	146750000	2.05436
chr2	119250000	119750000	11.1302		chr3		chr3	932750000	933250000	11.8511		chr3	897750000	898250000	5.12105		148000000	148500000	2.21822
chr2	119375000	119875000	10.0363		chr3		chr3	932875000	933375000	20.4435		chr3	897875000	898375000	4.65878		148125000	148625000	2.14961
chr2	119500000	120000000	11.7382		chr3		chr3	933000000	933500000	30.9823		chr3	898000000	898500000	3.99426		148250000	148750000	2.07731
chr2	119625000	120125000	11.8185		chr3		chr3	933125000	933625000	41.7023		chr3	898125000	898625000	3.40487		148750000	149250000	2.06713
chr2	119750000	120250000	13.6848		chr3		chr3	934250000	934750000	8.7173		chr3	898250000	898750000	3.19927		151875000	152375000	3.56404
chr2	119875000	120375000	13.3052		chr3		chr3	934375000	934875000	7.29794		chr3	899750000	900250000	3.3142		152000000	152500000	3.41801
chr2	120000000	120500000	12.1557		chr3		chr3	934500000	935000000	7.99819		chr3	899875000	900375000	3.09654		152125000	152625000	3.38601
chr2	120125000	120625000	9.82377		chr3		chr3	934625000	935125000	16.474		chr3	900625000	901125000	4.17081		152250000	152750000	3.26804
chr2	120250000	120750000	8.38714		chr3		chr3	934750000	935250000	32.6922		chr3	900750000	901250000	3.44495		152375000	152875000	2.82203
chr2	120375000	120875000	8.14776		chr3		chr3	934875000	935375000	26.4138		chr3	900875000	901375000	3.41661		154500000	155000000	2.38492
chr2	120625000	121125000	5.72865		chr3		chr3	935000000	935500000	40.9858		chr3	903000000	903500000	3.10632		155625000	156125000	2.85167
chr2	120750000	121250000	6.22982		chr3		chr3	935125000	935625000	37.7335		chr3	903125000	903625000	3.66704		155750000	156250000	3.43741
chr2	120875000	121375000	7.18391		chr3		chr3	935250000	935750000	33.1823		chr3	903250000	903750000	3.86545		155875000	156375000	3.44656
chr2	121000000	121500000	30.0276		chr3		chr3	935375000	935875000	46.32		chr3	903375000	903875000	3.85936		156000000	156500000	3.44195
chr2	121125000	121625000	24.8755		chr3		chr3	935500000	936000000	19.9676		chr3	903500000	904000000	3.96511		156125000	156625000	3.35211
chr2	121250000	121750000	23.9726		chr3		chr3	935625000	936125000	22.6185		chr3	903625000	904125000	4.06075		156250000	156750000	3.71185
chr2	121375000	121875000	10.8127		chr3		chr3	935750000	936250000	20.6521		chr3	903750000	904250000	3.86542		156375000	156875000	3.96918
chr2	121500000	122000000	5.44258		chr3		chr3	935875000	936375000	22.761		chr3	903875000	904375000	3.93454		156500000	157000000	4.25708
chr2	122500000	123000000	21.8109		chr3		chr3	936000000	936500000	29.9161		chr3	904000000	904500000	3.8315		156625000	157125000	4.00456
chr2	122625000	123125000	42.9525		chr3		chr3	936125000	936625000	10.5262		chr3	904125000	904625000	3.2859		156750000	157250000	3.43375
chr2	122750000	123250000	57.6126		chr3		chr3	936250000	936750000	24.1017		chr3	904250000	904750000	4.63123		157500000	158000000	2.38325
chr2	122875000	123375000	73.2643		chr3		chr3	936375000	936875000	30.0734		chr3	904375000	904875000	3.30756		157625000	158125000	2.78555
chr2	123000000	123500000	86.5137		chr3		chr3	936500000	937000000	33.7523		chr3	904500000	905000000	3.22697		157750000	158250000	2.75166
chr2	123125000	123625000	80.3419		chr3		chr3	936625000	937125000	59.0886		chr3	904625000	905125000	3.16112		164125000	164625000	2.8832
chr2	123250000	123750000	60.9395		chr3		chr3	936750000	937250000	44.5131		chr3	906375000	906875000	3.25261		164250000	164750000	2.28732
chr2	123375000	123875000	54.453		chr3		chr3	936875000	937375000	23.4288		chr3	906500000	907000000	3.17956		164375000	164875000	2.21956
chr2	123500000	124000000	44.5792		chr3		chr3	937000000	937500000	19.0558		chr3	906625000	907125000	3.14982		168500000	169000000	2.17877
chr2	123625000	124125000	43.7903		chr3		chr3	937125000	937625000	23.1069		chr3	907750000	908250000	3.3904		176750000	177250000	2.19082
chr2	123750000	124250000	38.4624		chr3		chr3	937250000	937750000	23.0472		chr3	913375000	913875000	3.48804		186250000	186750000	2.14764
chr2	123875000	124375000	33.0624		chr3		chr3	937375000	937875000	33.4687		chr3	913500000	914000000	4.44528		186375000	186875000	2.10992
chr2	124000000	124500000	47.7347		chr3		chr3	937500000	938000000	60.1798		chr3	913625000	914125000	4.32046		186500000	187000000	2.19852
chr2	124125000	124625000	64.6023		chr3		chr3	937625000	938125000	65.128		chr3	913750000	914250000	4.08313		186625000	187125000	2.21082
chr2	124250000	124750000	49.8743		chr3		chr3	937750000	938250000	44.0043		chr3	917750000	918250000	4.08		186750000	187250000	2.0675
chr2	124375000	124875000	37.9364		chr3		chr3	937875000	938375000	37.6546		chr3	917875000	918375000	4.57889		186875000	187375000	2.13438
chr2	124500000	125000000	34.9295		chr3		chr3	938250000	938750000	6.90134		chr3	918000000	918500000	3.29197		187375000	187875000	2.08562
chr2	124625000	125125000	27.5221		chr3		chr3	938375000	938875000	9.76521		chr3	918125000	918625000	3.25476		187500000	188000000	2.57994
chr2	124750000	125250000	30.0576		chr3		chr3	938500000	939000000	13.6249		chr3	918500000	919000000	3.74542		187625000	188125000	2.53245
chr2	124875000	125375000	37.8068		chr3		chr3	938625000	939125000	10.6746		chr3	918625000	919125000	4.31697		187750000	188250000	2.36003
chr2	125000000	125500000	16.6303		chr3		chr3	938750000	939250000	14.4184		chr3	919125000	919625000	3.29172		190750000	191250000	2.12059
chr2	125125000	125625000	17.9625		chr3		chr3	938875000	939375000	16.3783		chr3	919250000	919750000	4.01281		194375000	194875000	2.10342
chr2	125250000	125750000	23.8869		chr3		chr3	939000000	939500000	28.9025		chr3	919375000	919875000	3.44689		195250000	195750000	2.41464
chr2	125375000	125875000	26.9508		chr3		chr3	939125000	939625000	29.5982		chr3	921125000	921625000	3.16629		195375000	195875000	2.50954
chr2	125500000	126000000	28.1478		chr3		chr3	939250000	939750000	36.1684		chr3	921250000	921750000	3.32553		196500000	197000000	2.57114
chr2	125625000	126125000	17.2855		chr3		chr3	939375000	939875000	29.1848		chr3	925000000	925500000	6.37547		196625000	197125000	2.35111
chr2	125750000	126250000	14.246		chr3		chr3	939500000	940000000	25.7923		chr3	929375000	929875000	3.86641		196750000	197250000	2.23128
chr2	125875000	126375000	11.9323		chr3		chr3	939625000	940125000	19.6448		chr3	929500000	930000000	4.36743		196875000	197375000	2.28436
chr2	126000000	126500000	13.3135		chr3		chr3	939750000	940250000	20.789		chr3	929625000	930125000	3.73135		197000000	197500000	2.47832
chr2	126125000	126625000	20.3711		chr3		chr3	939875000	940375000	20.2389		chr3	929750000	930250000	3.55606		197125000	197625000	2.40512
chr2	126250000	126750000	13.4237		chr3		chr3	940000000	940500000	23.9987		chr3	930125000	930625000	3.80467		203000000	203500000	3.16316
chr2	126375000	126875000	15.0637		chr3		chr3	940125000	940625000	32.1166		chr3	930250000	930750000	4.73893		203125000	203625000	2.31504
chr2	126500000	127000000	19.1134		chr3		chr3	940250000	940750000	36.7048		chr3	930375000	930875000	4.83531		203250000	203750000	2.48991
chr2	126625000	127125000	28.4951		chr3		chr3	940375000	940875000	57.33		chr3	930500000	931000000	5.14587		206000000	206500000	2.38481
chr2	126750000	127250000	63.5852		chr3		chr3	940500000	941000000	46.8627		chr3	930625000	931125000	4.67752		206125000	206625000	2.925
chr2	126875000	127375000	87.4959		chr3		chr3	940625000	941125000	46.0879		chr3	930750000	931250000	3.364		206250000	206750000	2.73389
chr2	127000000	127500000	95.7429		chr3		chr3	940750000	941250000	40.5415		chr3	931375000	931875000	3.38561		206375000	206875000	2.29075
chr2	127125000	127625000	109.429		chr3		chr3	940875000	941375000	41.8833		chr3	931500000	932000000	4.39532		206625000	207125000	2.34918
chr2	127250000	127750000	77.4012		chr3		chr3	941000000	941500000	46.7374		chr3	931625000	932125000	4.63909		206750000	207250000	2.13646
chr2	127375000	127875000	59.3862		chr3		chr3	941125000	941625000	39.5233		chr3	931750000	932250000	5.30427		206875000	207375000	2.31099
chr2	127500000	128000000	19.4616		chr3		chr3	941250000	941750000	42.4867		chr3	931875000	932375000	5.09308		208750000	209250000	2.1222
chr2	127625000	128125000	11.9058		chr3		chr3	941375000	941875000	30.9032		chr3	932000000	932500000	3.88854		208875000	209375000	2.10017
chr2	127750000	128250000	15.5899		chr3		chr3	941500000	942000000	26.9201		chr3	932125000	932625000	3.33771		209125000	209625000	2.30835
chr2	127875000	128375000	15.9121		chr3		chr3	941625000	942125000	25.7038		chr3	934250000	934750000	5.10472		209250000	209750000	2.29405
chr2	128000000	128500000	9.90271		chr3		chr3	941750000	942250000	27.7254		chr3	934375000	934875000	5.46104		209375000	209875000	3.00019
chr2	128125000	128625000	11.1618		chr3		chr3	941875000	942375000	31.843		chr3	934500000	935000000	5.95603		209500000	210000000	2.28461
chr2	128250000	128750000	12.2294		chr3		chr3	942000000	942500000	31.3379		chr3	934625000	935125000	3.12454		215250000	215750000	2.0878
chr2	128375000	128875000	10.7065		chr3		chr3	942125000	942625000	35.7824		chr3	935250000	935750000	3.44019		217625000	218125000	2.18998
chr2	128500000	129000000	13.2865		chr3		chr3	942250000	942750000	23.7713		chr3	935375000	935875000	3.86594		217875000	218375000	2.14503
chr2	128625000	129125000	14.4263		chr3		chr3	942375000	942875000	8.23226		chr3	935500000	936000000	4.8556		219750000	220250000	2.05725
chr2	128750000	129250000	7.72767		chr3		chr3	943250000	943750000	24.9641		chr3	935625000	936125000	3.65577		220875000	221375000	2.20183
chr2	128875000	129375000	9.16211		chr3		chr3	943375000	943875000	33.1273		chr3	935750000	936250000	3.11877		221000000	221500000	2.75097
chr2	129000000	129500000	16.1136		chr3		chr3	943500000	944000000	36.0049		chr3	935875000	936375000	3.10013		221125000	221625000	3.33943
chr2	129125000	129625000	27.8775		chr3		chr3	943625000	944125000	33.1841		chr3	936125000	936625000	3.57457		221250000	221750000	3.18604
chr2	129250000	129750000	35.6005		chr3		chr3	943750000	944250000	30.8808		chr3	936250000	936750000	4.4826		222375000	222875000	2.06844
chr2	129375000	129875000	49.3097		chr3		chr3	943875000	944375000	16.3878		chr3	936375000	936875000	5.76923		222500000	223000000	2.07616
chr2	129500000	130000000	40.7654		chr3		chr3	944000000	944500000	8.4946		chr3	936500000	937000000	6.48433		224375000	224875000	2.07343
chr2	129625000	130125000	31.6799		chr3		chr3	944125000	944625000	7.86273		chr3	936625000	937125000	7.60676		224500000	225000000	2.21561
chr2	129750000	130250000	25.1239		chr3		chr3	944250000	944750000	11.5465		chr3	936750000	937250000	21.7313		224625000	225125000	2.31957
chr2	129875000	130375000	16.4212		chr3		chr3	944375000	944875000	16.7995		chr3	936875000	937375000	5.00868		224750000	225250000	2.29943
chr2	130000000	130500000	17.1762		chr3		chr3	944500000	945000000	32.0424		chr3	937000000	937500000	3.14421		224875000	225375000	2.16567
chr2	130125000	130625000	14.2812		chr3		chr3	944625000	945125000	51.6423		chr3	937125000	937625000	3.35434		233500000	234000000	2.44762
chr2	130250000	130750000	54.6056		chr3		chr3	944750000	945250000	48.5026		chr3	937250000	937750000	3.87102		233625000	234125000	2.27678
chr2	130375000	130875000	12.5369		chr3		chr3	944875000	945375000	37.9656		chr3	937375000	937875000	7.05015		234375000	234875000	2.54799
chr2	130500000	131000000	9.02341		chr3		chr3	945000000	945500000	25.4541		chr3	937500000	938000000	22.3127		234500000	235000000	2.36781
chr2	130625000	131125000	25.6286		chr3		chr3	945125000	945625000	21.5679		chr3	937625000	938125000	29.7637		234625000	235125000	2.55166
chr2	130750000	131250000	26.2438		chr3		chr3	945250000	945750000	28.3462		chr3	937750000	938250000	19.3915		234750000	235250000	2.75305
chr2	130875000	131375000	27.4451		chr3		chr3	945375000	945875000	41.3845		chr3	937875000	938375000	13.8702		236875000	237375000	2.08029
chr2	131000000	131500000	22.5078		chr3		chr3	945500000	946000000	42.2521		chr3	938125000	938625000	3.55101		243125000	243625000	2.20733
chr2	131125000	131625000	22.5585		chr3		chr3	945625000	946125000	43.7767		chr3	938250000	938750000	4.57009		243250000	243750000	2.39688
chr2	131250000	131750000	27.2205		chr3		chr3	945875000	946375000	12.3958		chr3	938375000	938875000	3.64832		247875000	248375000	2.12829
chr2	131375000	131875000	44.2581		chr3		chr3	946000000	946500000	15.7503		chr3	938500000	939000000	3.37368		248125000	248625000	2.16332
chr2	131500000	132000000	33.5656		chr3		chr3	946125000	946625000	23.0477		chr3	939000000	939500000	3.36122		249625000	250125000	2.29299
chr2	131625000	132125000	19.9697		chr3		chr3	946250000	946750000	25.5216		chr3	939125000	939625000	3.4364		249750000	250250000	2.61087
chr2	131750000	132250000	12.2735		chr3		chr3	946375000	946875000	14.3379		chr3	939250000	939750000	3.22913		249875000	250375000	3.19452
chr2	131875000	132375000	4.78141		chr3		chr3	946500000	947000000	16.274		chr3	939375000	939875000	3.30838		250000000	250500000	2.22446
chr2	132000000	132500000	17.9345		chr3		chr3	946625000	947125000	12.9578		chr3	941625000	942125000	3.40921		250125000	250625000	2.10441
chr2	132125000	132625000	30.8117		chr3		chr3	946750000	947250000	12.6917		chr3	941750000	942250000	3.55827		250375000	250875000	2.28495
chr2	132250000	132750000	28.7693		chr3		chr3	946875000	947375000	11.5967		chr3	943250000	943750000	11.9738		250500000	251000000	2.55362
chr2	132375000	132875000	32.8183		chr3		chr3	966125000	966625000	9.28602		chr3	943375000	943875000	17.3094		250625000	251125000	2.44064
chr2	132500000	133000000	9.8416		chr3		chr3	968125000	968625000	11.5286		chr3	943500000	944000000	23.8836		250750000	251250000	2.11636
chr2	132625000	133125000	10.7168		chr3		chr3	968250000	968750000	11.8988		chr3	943625000	944125000	22.5573		251250000	251750000	2.05745
chr2	132750000	133250000	12.7798		chr3		chr3	968375000	968875000	10.9286		chr3	943750000	944250000	21.2738		251375000	251875000	2.06146
chr2	132875000	133375000	12.8679		chr3		chr3	968500000	969000000	9.44947		chr3	943875000	944375000	12.1778		256750000	257250000	2.49233
chr2	133000000	133500000	16.8994		chr3		chr3	968625000	969125000	8.06716		chr3	944000000	944500000	6.31894		256875000	257375000	3.38637
chr2	133125000	133625000	30.908		chr3		chr3	968750000	969250000	7.00969		chr3	944125000	944625000	4.17476		257000000	257500000	2.78726
chr2	133250000	133750000	38.707		chr3		chr3	968875000	969375000	7.81088		chr3	944875000	945375000	3.20985		257125000	257625000	2.48146
chr2	133375000	133875000	41.1232		chr3		chr3	986000000	986500000	8.55256		chr3	945000000	945500000	4.00589		260250000	260750000	2.17521
chr2	133500000	134000000	49.4846		chr3		chr3	986125000	986625000	11.8964		chr3	945125000	945625000	8.24172		260375000	260875000	2.21582
chr2	133625000	134125000	25.1725		chr3		chr3	986250000	986750000	12.6425		chr3	945250000	945750000	11.7824		261500000	262000000	2.51956
chr2	133750000	134250000	10.9169		chr3		chr3	986375000	986875000	11.633		chr3	945375000	945875000	12.6404		261625000	262125000	2.68307
chr2	133875000	134375000	11.7624		chr3		chr3	986500000	987000000	8.2677		chr3	945500000	946000000	10.972		261750000	262250000	2.68961
chr2	134000000	134500000	17.4143		chr3		chr3	986625000	987125000	6.8445		chr3	945625000	946125000	7.91024		261875000	262375000	2.73074
chr2	134125000	134625000	31.2644		chr3		chr3	986875000	987375000	7.10308		chr3	946000000	946500000	3.09464		262000000	262500000	2.34192
chr2	134250000	134750000	64.0642		chr3		chr3	1035750000	1036250000	9.36691		chr3	946250000	946750000	3.15444		265000000	265500000	2.26185
chr2	134375000	134875000	59.6598		chr3		chr3	1035875000	1036375000	8.35237		chr3	947375000	947875000	10.9966		266375000	266875000	2.28891
chr2	134500000	135000000	39.7563		chr3		chr3	1037000000	1037500000	11.4745		chr3	947500000	948000000	10.2987		266500000	267000000	2.74185
chr2	134625000	135125000	38.9522		chr3		chr3	1037125000	1037625000	24.5892		chr3	947625000	948125000	10.1673		266625000	267125000	2.59467
chr2	134750000	135250000	55.6576		chr3		chr3	1037250000	1037750000	25.4798		chr3	947750000	948250000	9.7771		266750000	267250000	2.2403
chr2	134875000	135375000	24.3848		chr3		chr3	1037375000	1037875000	30.2695		chr3	947875000	948375000	6.97071		273500000	274000000	2.449
chr2	135000000	135500000	23.5142		chr3		chr3	1037500000	1038000000	19.7298		chr3	948000000	948500000	5.70452		273625000	274125000	3.24952
chr2	135125000	135625000	15.7829		chr3		chr3	1038750000	1039250000	9.80434		chr3	948125000	948625000	5.48148		273750000	274250000	2.3348
chr2	135250000	135750000	12.6593		chr3		chr3	1039000000	1039500000	6.71213		chr3	948250000	948750000	4.23638		289875000	290375000	2.18238
chr2	135375000	135875000	15.467		chr3		chr3	1039125000	1039625000	9.31012		chr3	948375000	948875000	4.09368		290000000	290500000	2.13356
chr2	135500000	136000000	15.7888		chr3		chr3	1039250000	1039750000	10.796		chr3	948500000	949000000	3.59302		291375000	291875000	2.1458
chr2	135625000	136125000	7.0227		chr3		chr3	1040250000	1040750000	16.9721		chr3	948625000	949125000	3.42509		300000000	300500000	2.18548
chr2	137375000	137875000	14.2338		chr3		chr3	1040375000	1040875000	21.7476		chr3	948750000	949250000	3.64859		300125000	300625000	2.12963
chr2	137500000	138000000	31.1482		chr3		chr3	1040500000	1041000000	17.5742		chr3	948875000	949375000	3.75258		302875000	303375000	2.32643
chr2	137625000	138125000	24.3688		chr3		chr3	1047125000	1047625000	44.3294		chr3	949000000	949500000	4.22277		303000000	303500000	2.23618
chr2	137750000	138250000	19.4686		chr3		chr3	1047250000	1047750000	56.4889		chr3	949125000	949625000	4.88778		310250000	310750000	2.05584
chr2	137875000	138375000	11.7708		chr3		chr3	1047375000	1047875000	62.1328		chr3	949250000	949750000	6.33408		316000000	316500000	3.91269
chr2	138000000	138500000	7.93157		chr3		chr3	1047500000	1048000000	37.5105		chr3	949375000	949875000	8.18561		316125000	316625000	3.72998
chr2	138625000	139125000	8.58329		chr3		chr3	1047625000	1048125000	32.716		chr3	949500000	950000000	6.73101		316250000	316750000	4.53238
chr2	138750000	139250000	7.22496		chr3		chr3	1047750000	1048250000	29.6998		chr3	949625000	950125000	5.30563		316375000	316875000	4.55916
chr2	138875000	139375000	8.4542		chr3		chr3	1047875000	1048375000	31.5995		chr3	949750000	950250000	4.73249		316750000	317250000	2.75947
chr2	139000000	139500000	10.4309		chr3		chr3	1048000000	1048500000	46.7332		chr3	950750000	951250000	3.35271		317875000	318375000	2.07534
chr2	139125000	139625000	16.0987		chr3		chr3	1048125000	1048625000	12.5058		chr3	950875000	951375000	3.89374		318000000	318500000	2.06374
chr2	139250000	139750000	31.1789		chr3		chr3	1051875000	1052375000	7.07038		chr3	951000000	951500000	3.59734		318250000	318750000	2.31841
chr2	139375000	139875000	50.5269		chr3		chr3	1052000000	1052500000	10.5085		chr3	951125000	951625000	5.09847		333250000	333750000	2.54223
chr2	139500000	140000000	30.2106		chr3		chr3	1052125000	1052625000	10.5412		chr3	951250000	951750000	3.62985		333375000	333875000	2.59286
chr2	139625000	140125000	8.11034		chr3		chr3	1052250000	1052750000	9.47578		chr3	951375000	951875000	3.84417		341500000	342000000	3.21409
chr2	139750000	140250000	6.19506		chr3		chr3	1052375000	1052875000	9.69531		chr3	951500000	952000000	3.3237		347000000	347500000	2.30022
chr2	139875000	140375000	5.94211		chr3		chr3	1052500000	1053000000	14.3091		chr3	951750000	952250000	3.30084		356125000	356625000	2.70072
chr2	140000000	140500000	6.16397		chr3		chr3	1052625000	1053125000	15.4727		chr3	951875000	952375000	3.40847		356250000	356750000	2.97295
chr2	140125000	140625000	17.5715		chr3		chr3	1052750000	1053250000	17.375		chr3	952000000	952500000	3.96841		356375000	356875000	2.99509
chr2	140250000	140750000	6.93109		chr3		chr3	1052875000	1053375000	26.1536		chr3	952125000	952625000	3.58903		356500000	357000000	2.68586
chr2	140375000	140875000	4.87919		chr3		chr3	1053000000	1053500000	25.2103		chr3	952250000	952750000	3.19077		358250000	358750000	2.07356
chr2	141250000	141750000	5.13575		chr3		chr3	1053125000	1053625000	19.4416		chr3	953125000	953625000	3.86907		358375000	358875000	2.21985
chr2	141375000	141875000	8.89753		chr3		chr3	1053250000	1053750000	17.3406		chr3	953250000	953750000	4.67965		358500000	359000000	2.20863
chr2	141500000	142000000	8.09779		chr3		chr3	1053375000	1053875000	16.2432		chr3	953375000	953875000	5.6296		358625000	359125000	2.20923
chr2	141625000	142125000	6.20449		chr3		chr3	1053500000	1054000000	13.7747		chr3	953500000	954000000	7.08267		359500000	360000000	2.14324
chr2	141750000	142250000	5.65789		chr3		chr3	1053625000	1054125000	11.1676		chr3	953625000	954125000	6.23535		359625000	360125000	2.70003
chr2	142250000	142750000	4.74576		chr3		chr3	1053750000	1054250000	10.5634		chr3	953750000	954250000	6.552		359750000	360250000	2.95892
chr2	142375000	142875000	7.92624		chr3		chr3	1053875000	1054375000	11.9038		chr3	953875000	954375000	6.84458		359875000	360375000	2.51711
chr2	142500000	143000000	10.2588		chr3		chr3	1054000000	1054500000	15.7179		chr3	954000000	954500000	8.28826		361375000	361875000	2.06142
chr2	142625000	143125000	11.4966		chr3		chr3	1054125000	1054625000	18.0234		chr3	954125000	954625000	7.80633		369250000	369750000	2.2064
chr2	142750000	143250000	9.95879		chr3		chr3	1054250000	1054750000	16.158		chr3	954250000	954750000	6.40647		369375000	369875000	2.41078
chr2	142875000	143375000	12.5065		chr3		chr3	1054375000	1054875000	16.0853		chr3	954375000	954875000	3.12068		370500000	371000000	2.11455
chr2	143000000	143500000	13.981		chr3		chr3	1054500000	1055000000	15.4731		chr3	956625000	957125000	3.49654		370625000	371125000	2.14714
chr2	143125000	143625000	17.3165		chr3		chr3	1054625000	1055125000	9.69798		chr3	956750000	957250000	4.66158		370750000	371250000	2.29445
chr2	143250000	143750000	22.212		chr3		chr3	1148750000	1149250000	7.44022		chr3	956875000	957375000	3.73132		370875000	371375000	2.88503
chr2	143375000	143875000	12.4619		chr3		chr3	1148875000	1149375000	47.0596		chr3	957375000	957875000	3.32167		371000000	371500000	2.99225
chr2	143500000	144000000	5.03053		chr3		chr3	1149000000	1149500000	35.0043		chr3	957500000	958000000	4.74791		371125000	371625000	3.00266
chr2	143625000	144125000	4.52084		chr3		chr3	1153875000	1154375000	8.63628		chr3	957625000	958125000	4.98938		371250000	371750000	2.92731
chr2	143750000	144250000	5.26681		chr3		chr3	1154000000	1154500000	8.53719		chr3	957750000	958250000	6.12035		371375000	371875000	2.42598
chr2	144375000	144875000	5.47074		chr3		chr3	1154125000	1154625000	17.6621		chr3	957875000	958375000	4.55301		373000000	373500000	2.06026
chr2	145750000	146250000	8.03394		chr3		chr3	1154250000	1154750000	22.3871		chr3	958000000	958500000	3.80864		373125000	373625000	2.16975
chr2	145875000	146375000	8.18439		chr3		chr3	1154375000	1154875000	10.5034		chr3	958125000	958625000	4.56459		373250000	373750000	2.21469
chr2	146000000	146500000	9.6728		chr3		chr3	1154500000	1155000000	10.6904		chr3	958250000	958750000	4.68962		373375000	373875000	2.20518
chr2	146125000	146625000	13.3796		chr3		chr3	1154625000	1155125000	7.84513		chr3	958375000	958875000	5.30051		373500000	374000000	2.07051
chr2	146250000	146750000	13.8411		chr3		chr3	1154750000	1155250000	6.98635		chr3	958500000	959000000	4.78293		377375000	377875000	2.05544
chr2	146375000	146875000	16.1652		chr3		chr3	1154875000	1155375000	21.4288		chr3	958625000	959125000	5.81715		383375000	383875000	2.07579
chr2	146500000	147000000	7.66068		chr3		chr3	1155000000	1155500000	21.5452		chr3	958750000	959250000	6.4516		396125000	396625000	2.79011
chr2	146625000	147125000	9.45811		chr3		chr3	1155125000	1155625000	15.0584		chr3	958875000	959375000	7.42196		396250000	396750000	3.13171
chr2	146750000	147250000	7.82661		chr3		chr3	1155250000	1155750000	10.1339		chr3	959000000	959500000	6.30255		396375000	396875000	3.33667
chr2	146875000	147375000	7.32221		chr3		chr3	1158000000	1158500000	11.3618		chr3	959125000	959625000	4.33544		396500000	397000000	2.5898
chr2	147000000	147500000	13.1447		chr3		chr3	1158125000	1158625000	16.1957		chr3	961250000	961750000	7.54312		423125000	423625000	2.22146
chr2	147625000	148125000	4.68774		chr3		chr3	1158250000	1158750000	16.4119		chr3	961375000	961875000	5.55752		423250000	423750000	2.1022
chr2	147750000	148250000	10.4261		chr3		chr3	1158375000	1158875000	22.6439		chr3	962000000	962500000	3.46831		423375000	423875000	2.20124
chr2	147875000	148375000	13.51		chr3		chr3	1158500000	1159000000	18.2938		chr3	962125000	962625000	5.35504		429375000	429875000	2.31745
chr2	148000000	148500000	15.151		chr3		chr3	1158625000	1159125000	16.4303		chr3	962250000	962750000	5.58752		429500000	430000000	2.13588
chr2	148125000	148625000	14.078		chr3		chr3	1158750000	1159250000	17.9796		chr3	962375000	962875000	7.0867		429625000	430125000	2.19211
chr2	148250000	148750000	17.2112		chr3		chr3	1158875000	1159375000	18.1718		chr3	962500000	963000000	4.72679		429750000	430250000	2.33764
chr2	148375000	148875000	14.7897		chr3		chr3	1159000000	1159500000	17.5946		chr3	964750000	965250000	3.10127		429875000	430375000	2.46491
chr2	148500000	149000000	5.71394		chr3		chr3	1164000000	1164500000	6.62052		chr3	967375000	967875000	3.49697		430000000	430500000	2.4312
chr2	149000000	149500000	6.9971		chr3		chr3	1164125000	1164625000	25.1791		chr3	967500000	968000000	3.95258		456375000	456875000	2.16081
chr2	149125000	149625000	6.3019		chr3		chr3	1164250000	1164750000	28.8389		chr3	967625000	968125000	3.6353		456500000	457000000	2.2979
chr2	149250000	149750000	7.93996		chr3		chr3	1167500000	1168000000	7.2479		chr3	975250000	975750000	3.34812		467750000	468250000	2.34386
chr2	149375000	149875000	4.40262		chr3		chr3	1167625000	1168125000	11.7001		chr3	975375000	975875000	3.32669		468375000	468875000	2.21525
chr2	149875000	150375000	4.69244		chr3		chr3	1168375000	1168875000	10.4365		chr3	975500000	976000000	3.09421		477250000	477750000	2.37513
chr2	150000000	150500000	4.99959		chr3		chr3	1170125000	1170625000	22.1146		chr3	977125000	977625000	3.11795		477375000	477875000	2.16489
chr2	150125000	150625000	5.82264		chr3		chr3	1182000000	1182500000	7.78496		chr3	977250000	977750000	3.16256		477500000	478000000	2.42366
chr2	150250000	150750000	9.65487		chr3		chr3	1182125000	1182625000	10.3944		chr3	978375000	978875000	3.63278		477625000	478125000	2.46451
chr2	150375000	150875000	11.675		chr3		chr3	1182250000	1182750000	13.9938		chr3	978500000	979000000	7.65578		477750000	478250000	2.42032
chr2	150500000	151000000	17.1882		chr3		chr3	1182375000	1182875000	7.8048		chr3	978625000	979125000	9.79671		477875000	478375000	2.51304
chr2	150625000	151125000	18.7459		chr3		chr3	1186750000	1187250000	13.0087		chr3	978750000	979250000	9.11455		478000000	478500000	2.30481
chr2	150750000	151250000	18.404		chr3		chr3	1187375000	1187875000	14.5192		chr3	978875000	979375000	9.6682		478125000	478625000	2.1478
chr2	150875000	151375000	20.9461		chr3		chr3	1187500000	1188000000	20.8217		chr3	979000000	979500000	7.07311		481125000	481625000	2.08449
chr2	151000000	151500000	16.0902		chr3		chr3	1187625000	1188125000	17.0594		chr3	979125000	979625000	6.57674		481375000	481875000	2.05948
chr2	151125000	151625000	11.9765		chr3		chr3	1201500000	1202000000	9.19772		chr3	979250000	979750000	4.48761		482875000	483375000	2.38435
chr2	151250000	151750000	12.6674		chr3		chr3	1201625000	1202125000	16.4716		chr3	979375000	979875000	3.56428		484500000	485000000	2.15711
chr2	151375000	151875000	16.1728		chr3		chr3	1239625000	1240125000	7.59713		chr3	979500000	980000000	3.14102		484625000	485125000	2.77099
chr2	151500000	152000000	20.4969		chr3		chr3	1239750000	1240250000	9.76243		chr3	983375000	983875000	3.1212		484750000	485250000	3.14359
chr2	151625000	152125000	15.2357		chr3		chr3	1239875000	1240375000	8.37527		chr3	989625000	990125000	3.78612		484875000	485375000	3.26165
chr2	151750000	152250000	8.61675		chr3		chr3	1289125000	1289625000	6.77298		chr3	989750000	990250000	4.07411		485000000	485500000	2.8666
chr2	151875000	152375000	9.48796		chr3		chr3	1395875000	1396375000	61.0975		chr3	989875000	990375000	5.11208		485125000	485625000	2.33519
chr2	152000000	152500000	13.0561		chr3		chr4	63375000	63875000	11.9936		chr3	990000000	990500000	6.50119		489875000	490375000	2.16114
chr2	152125000	152625000	20.2604		chr3		chr4	63500000	64000000	22.8538		chr3	990125000	990625000	7.1342		490000000	490500000	2.22474
chr2	152250000	152750000	9.49563		chr3		chr4	63625000	64125000	20.5846		chr3	990250000	990750000	5.91778		494125000	494625000	2.10777
chr2	152375000	152875000	7.88145		chr3		chr4	63750000	64250000	16.7135		chr3	990375000	990875000	3.55783		494250000	494750000	2.40709
chr2	152500000	153000000	5.70317		chr3		chr4	63875000	64375000	17.257		chr3	990500000	991000000	3.35644		494375000	494875000	2.31608
chr2	153125000	153625000	4.96232		chr3		chr4	170125000	170625000	27.2266		chr3	990875000	991375000	3.21686		496125000	496625000	2.18376
chr2	153250000	153750000	8.55521		chr3		chr4	170250000	170750000	40.8142		chr3	994000000	994500000	3.18582		496250000	496750000	2.18842
chr2	153375000	153875000	11.4145		chr3		chr4	170375000	170875000	40.7131		chr3	994125000	994625000	3.30517		496375000	496875000	2.11392
chr2	153500000	154000000	9.81971		chr3		chr4	170500000	171000000	35.399		chr3	994500000	995000000	3.72141		503625000	504125000	2.07236
chr2	153750000	154250000	4.58378		chr3		chr4	170625000	171125000	25.9766		chr3	994625000	995125000	3.71323		503750000	504250000	2.13284
chr2	153875000	154375000	6.68855		chr3		chr4	170750000	171250000	31.586		chr3	994750000	995250000	4.34325		511625000	512125000	2.25847
chr2	154000000	154500000	8.7645		chr3		chr4	170875000	171375000	23.5726		chr3	994875000	995375000	4.46194		511750000	512250000	2.1249
chr2	154125000	154625000	8.92686		chr3		chr4	171625000	172125000	19.0882		chr3	995000000	995500000	4.53047		512000000	512500000	2.05388
chr2	154625000	155125000	7.97511		chr3		chr4	171750000	172250000	19.7976		chr3	995125000	995625000	4.60831		512125000	512625000	2.07731
chr2	154750000	155250000	8.8404		chr3		chr4	171875000	172375000	16.6805		chr3	995250000	995750000	3.56297		512250000	512750000	3.00101
chr2	154875000	155375000	15.6567		chr3		chr4	172000000	172500000	24.6524		chr3	997250000	997750000	3.63193		512375000	512875000	3.19214
chr2	155000000	155500000	21.1344		chr3		chr4	172125000	172625000	27.8229		chr3	997375000	997875000	4.27892		519000000	519500000	2.07207
chr2	155125000	155625000	18.9352		chr3		chr4	172250000	172750000	10.4324		chr3	997500000	998000000	3.68377		519125000	519625000	2.11081
chr2	155250000	155750000	19.9072		chr3		chr4	172375000	172875000	13.6785		chr3	997625000	998125000	3.94328		519750000	520250000	2.17659
chr2	155375000	155875000	15.507		chr3		chr4	172500000	173000000	11.0726		chr3	1002625000	1003125000	3.73296		521125000	521625000	2.2644
chr2	155500000	156000000	14.4771		chr3		chr4	172625000	173125000	7.93949		chr3	1002750000	1003250000	3.98612		521250000	521750000	2.36709
chr2	155625000	156125000	13.7202		chr3		chr4	172750000	173250000	27.7004		chr3	1002875000	1003375000	4.02916		547625000	548125000	2.25786
chr2	155750000	156250000	13.0325		chr3		chr4	172875000	173375000	27.07		chr3	1003000000	1003500000	3.3288		547750000	548250000	2.59349
chr2	155875000	156375000	22.5309		chr3		chr4	173000000	173500000	15.6248		chr3	1004250000	1004750000	3.19543		561500000	562000000	2.1474
chr2	156000000	156500000	17.452		chr3		chr4	173125000	173625000	14.938		chr3	1005125000	1005625000	3.79878		561625000	562125000	2.1398
chr2	156125000	156625000	18.5538		chr3		chr4	173250000	173750000	7.2367		chr3	1005250000	1005750000	3.78994		561750000	562250000	2.05765
chr2	156250000	156750000	6.35353		chr3		chr4	173375000	173875000	20.5657		chr3	1005375000	1005875000	3.48614		561875000	562375000	2.27114
chr2	156750000	157250000	6.88036		chr3		chr4	173500000	174000000	45.8327		chr3	1006625000	1007125000	3.42264		565000000	565500000	2.41492
chr2	156875000	157375000	7.77552		chr3		chr4	173625000	174125000	45.2847		chr3	1006750000	1007250000	3.92658		565125000	565625000	2.06609
chr2	157000000	157500000	9.95379		chr3		chr4	173750000	174250000	41.6404		chr3	1006875000	1007375000	3.62075		580125000	580625000	2.20032
chr2	157125000	157625000	9.69177		chr3		chr4	173875000	174375000	23.6831		chr3	1007000000	1007500000	3.56977		580250000	580750000	2.16988
chr2	157250000	157750000	8.76262		chr3		chr4	174000000	174500000	14.2825		chr3	1007125000	1007625000	3.65797		580375000	580875000	2.13169
chr2	157375000	157875000	5.34712		chr3		chr4	174125000	174625000	9.9567		chr3	1007250000	1007750000	3.22707		606500000	607000000	2.23258
chr2	157500000	158000000	6.69357		chr3		chr4	174375000	174875000	10.2053		chr3	1007375000	1007875000	3.20129		606625000	607125000	2.34654
chr2	157625000	158125000	4.90716		chr3		chr4	174500000	175000000	18.1972		chr3	1007500000	1008000000	6.82638		606750000	607250000	2.14157
chr2	157750000	158250000	6.81396		chr3		chr4	174625000	175125000	23.3645		chr3	1007625000	1008125000	8.81655		606875000	607375000	2.0972
chr2	157875000	158375000	6.29251		chr3		chr4	174750000	175250000	24.4259		chr3	1007750000	1008250000	10.7674		608500000	609000000	2.12687
chr2	158000000	158500000	4.93928		chr3		chr4	174875000	175375000	23.4336		chr3	1007875000	1008375000	10.7027		608625000	609125000	2.07332
chr2	158125000	158625000	7.03081		chr3		chr4	175000000	175500000	21.3095		chr3	1008000000	1008500000	7.42026		611125000	611625000	3.12172
chr2	158250000	158750000	6.5445		chr3		chr4	175625000	176125000	7.68719		chr3	1008125000	1008625000	5.12919		611250000	611750000	2.95731
chr2	158375000	158875000	5.03708		chr3		chr4	175750000	176250000	7.25656		chr3	1008250000	1008750000	4.37036		611375000	611875000	2.84104
chr2	158500000	159000000	6.70418		chr3		chr4	175875000	176375000	15.4801		chr3	1008375000	1008875000	3.38545		611500000	612000000	2.82319
chr2	158625000	159125000	7.14245		chr3		chr4	176125000	176625000	7.15756		chr3	1012125000	1012625000	9.04735		616375000	616875000	2.16604
chr2	158750000	159250000	8.78694		chr3		chr4	176250000	176750000	7.29296		chr3	1012250000	1012750000	7.87892		616750000	617250000	2.05998
chr2	158875000	159375000	19.6362		chr3		chr4	176500000	177000000	18.9816		chr3	1012375000	1012875000	9.58333		632125000	632625000	2.09468
chr2	159000000	159500000	14.54		chr3		chr4	176625000	177125000	18.4025		chr3	1012500000	1013000000	9.70719		647000000	647500000	2.15147
chr2	159125000	159625000	14.359		chr3		chr4	176750000	177250000	11.6891		chr3	1012625000	1013125000	8.02827		647125000	647625000	2.1462
chr2	159250000	159750000	10.6697		chr3		chr4	177625000	178125000	11.9358		chr3	1012750000	1013250000	8.33606		651625000	652125000	2.29036
chr2	159375000	159875000	10.9354		chr3		chr4	177750000	178250000	26.12		chr3	1012875000	1013375000	7.75537		651750000	652250000	2.13857
chr2	159500000	160000000	12.8552		chr3		chr4	177875000	178375000	6.97743		chr3	1013000000	1013500000	7.47259		652625000	653125000	2.34502
chr2	159625000	160125000	8.5992		chr3		chr4	188375000	188875000	27.6451		chr3	1013125000	1013625000	6.65898		652750000	653250000	2.20328
chr2	159750000	160250000	11.0444		chr3		chr4	188500000	189000000	23.9797		chr3	1013250000	1013750000	5.45748		652875000	653375000	2.21771
chr2	159875000	160375000	10.0299		chr3		chr4	188625000	189125000	32.2894		chr3	1013375000	1013875000	4.83747		653000000	653500000	2.53208
chr2	160000000	160500000	6.63097		chr3		chr4	189375000	189875000	48.6874		chr3	1013500000	1014000000	4.30429		653750000	654250000	2.1169
chr2	160125000	160625000	7.90101		chr3		chr4	189500000	190000000	49.2189		chr3	1013625000	1014125000	4.38769		653875000	654375000	2.48785
chr2	160250000	160750000	7.13278		chr3		chr4	191250000	191750000	11.2655		chr3	1013750000	1014250000	3.90858		654000000	654500000	2.44658
chr2	160375000	160875000	6.58383		chr3		chr4	191625000	192125000	7.73674		chr3	1013875000	1014375000	3.79699		654125000	654625000	2.48335
chr2	160500000	161000000	10.9563		chr3		chr4	191750000	192250000	13.646		chr3	1014000000	1014500000	4.00098		654250000	654750000	2.58759
chr2	160625000	161125000	5.47574		chr3		chr4	191875000	192375000	22.6911		chr3	1014125000	1014625000	3.95151		654375000	654875000	2.56458
chr2	160750000	161250000	5.08837		chr3		chr4	192000000	192500000	13.3137		chr3	1014250000	1014750000	4.48746		654500000	655000000	2.64402
chr2	160875000	161375000	4.94821		chr3		chr4	192125000	192625000	11.155		chr3	1014375000	1014875000	4.44955		654625000	655125000	2.82057
chr2	161000000	161500000	5.15891		chr3		chr4	192250000	192750000	8.95803		chr3	1014500000	1015000000	4.39		654750000	655250000	2.71531
chr2	161125000	161625000	19.024		chr3		chr4	192375000	192875000	9.61192		chr3	1014625000	1015125000	4.55261		654875000	655375000	2.63393
chr2	161250000	161750000	16.2772		chr3		chr4	192500000	193000000	10.9002		chr3	1014750000	1015250000	4.34655		655000000	655500000	2.50489
chr2	162375000	162875000	7.26841		chr3		chr4	192625000	193125000	14.7085		chr3	1014875000	1015375000	4.61282		655250000	655750000	2.07078
chr2	162500000	163000000	7.80821		chr3		chr4	192750000	193250000	24.1233		chr3	1015000000	1015500000	4.42554		655375000	655875000	2.07568
chr2	162625000	163125000	9.86149		chr3		chr4	192875000	193375000	26.6537		chr3	1015125000	1015625000	4.43805		656750000	657250000	2.34482
chr2	163250000	163750000	4.62519		chr3		chr4	193000000	193500000	31.1139		chr3	1015250000	1015750000	4.44763		657000000	657500000	2.11234
chr2	164000000	164500000	5.87574		chr3		chr4	193125000	193625000	28.9927		chr3	1015375000	1015875000	4.14252		657125000	657625000	3.5309
chr2	164125000	164625000	7.59679		chr3		chr4	193250000	193750000	17.1989		chr3	1015500000	1016000000	3.78979		657250000	657750000	3.23588
chr2	164250000	164750000	7.6243		chr3		chr4	193375000	193875000	14.2648		chr3	1016750000	1017250000	3.31403		657375000	657875000	2.73604
chr2	164375000	164875000	7.39136		chr3		chr4	193500000	194000000	16.6013		chr3	1017125000	1017625000	4.0243		657500000	658000000	2.74116
chr2	164500000	165000000	9.16186		chr3		chr4	193625000	194125000	16.2947		chr3	1017750000	1018250000	3.11913		657625000	658125000	2.66662
chr2	164625000	165125000	10.6433		chr3		chr4	193750000	194250000	19.5778		chr3	1017875000	1018375000	4.90717		657750000	658250000	2.53637
chr2	164750000	165250000	12.2508		chr3		chr4	193875000	194375000	20.1393		chr3	1018000000	1018500000	6.89334		657875000	658375000	2.92643
chr2	164875000	165375000	13.0462		chr3		chr4	194000000	194500000	23.3221		chr3	1018125000	1018625000	6.96708		658000000	658500000	2.99577
chr2	165000000	165500000	11.002		chr3		chr4	194125000	194625000	28.8064		chr3	1018250000	1018750000	6.58711		658125000	658625000	2.94973
chr2	165125000	165625000	6.87078		chr3		chr4	194250000	194750000	35.0157		chr3	1021375000	1021875000	3.23457		658250000	658750000	3.53483
chr2	165250000	165750000	4.73713		chr3		chr4	194375000	194875000	12.8206		chr3	1021500000	1022000000	3.13504		658375000	658875000	2.92063
chr2	165375000	165875000	5.36428		chr3		chr4	195750000	196250000	8.09357		chr3	1024375000	1024875000	8.2558		658500000	659000000	2.20194
chr2	165625000	166125000	5.85709		chr3		chr4	195875000	196375000	7.19861		chr3	1024500000	1025000000	4.92747		659875000	660375000	2.25353
chr2	165750000	166250000	6.04645		chr3		chr4	196875000	197375000	18.6927		chr3	1024625000	1025125000	3.81258		660000000	660500000	2.66117
chr2	165875000	166375000	8.96915		chr3		chr4	197000000	197500000	18.3344		chr3	1026125000	1026625000	3.18477		660125000	660625000	2.51345
chr2	166000000	166500000	11.941		chr3		chr4	197125000	197625000	20.8688		chr3	1027750000	1028250000	3.8593		660250000	660750000	2.47216
chr2	166125000	166625000	20.4162		chr3		chr4	197250000	197750000	20.6611		chr3	1027875000	1028375000	4.96373		660375000	660875000	2.9013
chr2	166250000	166750000	27.8556		chr3		chr4	197375000	197875000	17.5364		chr3	1028000000	1028500000	6.20577		660500000	661000000	3.30299
chr2	166375000	166875000	24.0483		chr3		chr4	197500000	198000000	21.199		chr3	1028125000	1028625000	4.14536		660625000	661125000	3.49855
chr2	166500000	167000000	23.7045		chr3		chr4	197625000	198125000	20.2269		chr3	1028250000	1028750000	3.22787		660750000	661250000	3.52703
chr2	166625000	167125000	17.6445		chr3		chr4	197750000	198250000	31.3501		chr3	1030875000	1031375000	3.15682		660875000	661375000	2.21419
chr2	166750000	167250000	14.8353		chr3		chr4	197875000	198375000	51.043		chr3	1031000000	1031500000	5.79797		661500000	662000000	2.67847
chr2	166875000	167375000	15.4008		chr3		chr4	198000000	198500000	18.3836		chr3	1031125000	1031625000	3.65298		661625000	662125000	2.70763
chr2	167000000	167500000	12.1481		chr3		chr4	198125000	198625000	18.0357		chr3	1031250000	1031750000	4.28536		661750000	662250000	2.35991
chr2	167625000	168125000	26.3579		chr3		chr4	198250000	198750000	11.8792		chr3	1031375000	1031875000	4.03307		662000000	662500000	2.34768
chr2	167750000	168250000	12.055		chr3		chr4	198375000	198875000	10.8429		chr3	1031500000	1032000000	3.54544		662125000	662625000	2.19037
chr2	167875000	168375000	12.5518		chr3		chr4	198500000	199000000	14.1079		chr3	1031625000	1032125000	3.88088		662250000	662750000	2.38703
chr2	168000000	168500000	13.1768		chr3		chr4	198625000	199125000	10.7891		chr3	1032375000	1032875000	3.19895		662875000	663375000	2.20279
chr2	168125000	168625000	11.386		chr3		chr4	198750000	199250000	12.936		chr3	1045000000	1045500000	3.98465		663000000	663500000	2.4187
chr2	168250000	168750000	12.9409		chr3		chr4	198875000	199375000	10.5198		chr3	1045125000	1045625000	4.61372		663125000	663625000	2.4143
chr2	168375000	168875000	14.4019		chr3		chr4	199000000	199500000	8.3935		chr3	1045250000	1045750000	3.72679		663250000	663750000	2.86503
chr2	168500000	169000000	7.37415		chr3		chr4	199125000	199625000	18.8589		chr3	1045375000	1045875000	3.8012		663375000	663875000	3.49318
chr2	168625000	169125000	8.48608		chr3		chr4	199250000	199750000	16.2464		chr3	1045500000	1046000000	3.66213		663500000	664000000	3.27107
chr2	168750000	169250000	7.86647		chr3		chr4	199375000	199875000	54.7295		chr3	1045625000	1046125000	3.32233		663625000	664125000	3.26276
chr2	168875000	169375000	6.68259		chr3		chr4	199500000	200000000	44.6858		chr3	1047125000	1047625000	3.10371		663750000	664250000	3.26314
chr2	169000000	169500000	8.31025		chr3		chr4	199625000	200125000	35.2952		chr3	1047250000	1047750000	3.66691		663875000	664375000	3.35468
chr2	169125000	169625000	5.20883		chr3		chr4	199750000	200250000	26.9931		chr3	1047375000	1047875000	3.76971		664000000	664500000	3.71603
chr2	169750000	170250000	13.9696		chr3		chr4	200500000	201000000	10.5103		chr3	1047500000	1048000000	3.93457		664125000	664625000	3.56125
chr2	169875000	170375000	16.1739		chr3		chr4	200625000	201125000	22.8378		chr3	1047625000	1048125000	4.29652		664250000	664750000	3.46702
chr2	170000000	170500000	14.8012		chr3		chr4	200750000	201250000	18.356		chr3	1047750000	1048250000	4.3705		664375000	664875000	3.0117
chr2	170125000	170625000	13.6609		chr3		chr4	200875000	201375000	23.2522		chr3	1047875000	1048375000	4.40169		664500000	665000000	2.10903
chr2	170250000	170750000	24.406		chr3		chr4	201000000	201500000	11.8758		chr3	1048000000	1048500000	4.3417		665125000	665625000	2.58031
chr2	170375000	170875000	16.2087		chr3		chr4	201125000	201625000	7.07191		chr3	1048125000	1048625000	4.11353		665250000	665750000	2.42672
chr2	170500000	171000000	20.6078		chr3		chr4	201250000	201750000	6.85545		chr3	1048250000	1048750000	3.17012		665375000	665875000	2.32225
chr2	170625000	171125000	10.9357		chr3		chr4	201625000	202125000	16.2277		chr3	1048375000	1048875000	3.35695		665500000	666000000	2.07467
chr2	171375000	171875000	9.41361		chr3		chr4	201750000	202250000	24.1071		chr3	1048500000	1049000000	3.31849		666125000	666625000	2.5634
chr2	171500000	172000000	15.8238		chr3		chr4	201875000	202375000	19.1675		chr3	1048625000	1049125000	3.52868		666250000	666750000	2.46995
chr2	171625000	172125000	17.5097		chr3		chr4	222000000	222500000	9.00975		chr3	1048750000	1049250000	3.69368		666375000	666875000	2.47996
chr2	171750000	172250000	24.7832		chr3		chr4	222125000	222625000	72.65		chr3	1048875000	1049375000	3.66629		666500000	667000000	2.39467
chr2	171875000	172375000	12.0688		chr3		chr4	222250000	222750000	31.7286		chr3	1049000000	1049500000	3.99424		666625000	667125000	2.26379
chr2	172000000	172500000	9.42668		chr3		chr4	222375000	222875000	17.1835		chr3	1049125000	1049625000	4.46359		666750000	667250000	2.47731
chr2	173750000	174250000	7.07331		chr3		chr4	222500000	223000000	13.0444		chr3	1049250000	1049750000	3.76104		666875000	667375000	2.27658
chr2	173875000	174375000	7.92382		chr3		chr4	222625000	223125000	7.26734		chr3	1054875000	1055375000	3.18922		667000000	667500000	2.54742
chr2	174000000	174500000	14.8738		chr3		chr4	222750000	223250000	11.1041		chr3	1055000000	1055500000	3.44315		667125000	667625000	2.42274
chr2	174125000	174625000	14.3563		chr3		chr4	222875000	223375000	35.327		chr3	1055125000	1055625000	3.47598		667250000	667750000	2.48064
chr2	174750000	175250000	4.41616		chr3		chr4	223000000	223500000	36.2795		chr3	1055250000	1055750000	3.42353		667375000	667875000	2.52952
chr2	175000000	175500000	6.48626		chr3		chr4	223125000	223625000	17.6513		chr3	1055375000	1055875000	3.26098		668000000	668500000	3.00979
chr2	175875000	176375000	14.4002		chr3		chr4	223250000	223750000	22.7801		chr3	1056500000	1057000000	3.1195		668125000	668625000	3.98227
chr2	176000000	176500000	18.2298		chr3		chr4	223375000	223875000	36.9592		chr3	1065750000	1066250000	3.3856		668250000	668750000	4.4161
chr2	176125000	176625000	9.28876		chr3		chr4	223500000	224000000	45.9128		chr3	1068375000	1068875000	3.2445		668375000	668875000	4.71186
chr2	176250000	176750000	12.3973		chr3		chr4	223625000	224125000	57.3904		chr3	1074875000	1075375000	7.64841		668500000	669000000	4.47963
chr2	176375000	176875000	8.40009		chr3		chr4	223750000	224250000	51.7656		chr3	1075000000	1075500000	3.50085		668625000	669125000	3.42684
chr2	176500000	177000000	11.7453		chr3		chr4	223875000	224375000	22.9383		chr3	1078875000	1079375000	3.15137		668750000	669250000	2.63549
chr2	176625000	177125000	18.1647		chr3		chr4	224000000	224500000	13.0678		chr3	1080625000	1081125000	4.29327		668875000	669375000	2.27736
chr2	176750000	177250000	12.1882		chr3		chr4	224125000	224625000	13.2195		chr3	1080750000	1081250000	4.65237		669000000	669500000	2.10098
chr2	176875000	177375000	12.0547		chr3		chr4	224250000	224750000	13.6104		chr3	1080875000	1081375000	3.89742		669125000	669625000	2.36217
chr2	177000000	177500000	8.62979		chr3		chr4	224375000	224875000	11.4849		chr3	1081000000	1081500000	3.28586		669250000	669750000	2.50011
chr2	177125000	177625000	8.56201		chr3		chr4	224500000	225000000	10.1743		chr3	1081125000	1081625000	3.34921		669375000	669875000	2.54365
chr2	177250000	177750000	9.744		chr3		chr4	224625000	225125000	13.1834		chr3	1081250000	1081750000	4.03999		669500000	670000000	2.6718
chr2	177375000	177875000	11.9072		chr3		chr4	224750000	225250000	14.9365		chr3	1081375000	1081875000	6.82631		669625000	670125000	2.1155
chr2	177500000	178000000	16.515		chr3		chr4	224875000	225375000	17.9849		chr3	1081500000	1082000000	13.5643		670250000	670750000	2.54103
chr2	177625000	178125000	11.4686		chr3		chr4	225000000	225500000	15.0336		chr3	1081625000	1082125000	12.2493		670375000	670875000	3.07865
chr2	177750000	178250000	10.064		chr3		chr4	225125000	225625000	15.9792		chr3	1081750000	1082250000	11.5852		670500000	671000000	3.13468
chr2	177875000	178375000	8.52233		chr3		chr4	225250000	225750000	9.84996		chr3	1081875000	1082375000	10.8141		670625000	671125000	3.17505
chr2	178000000	178500000	8.79394		chr3		chr4	225375000	225875000	13.5396		chr3	1082000000	1082500000	27.8478		670750000	671250000	3.30642
chr2	178125000	178625000	9.71021		chr3		chr4	225500000	226000000	15.5919		chr3	1082125000	1082625000	30.7959		670875000	671375000	3.23113
chr2	178250000	178750000	9.99072		chr3		chr4	225625000	226125000	19.1283		chr3	1082250000	1082750000	29.7479		671000000	671500000	3.23758
chr2	178375000	178875000	11.0093		chr3		chr4	225750000	226250000	47.2006		chr3	1082375000	1082875000	24.8459		671125000	671625000	2.79445
chr2	178500000	179000000	8.24611		chr3		chr4	225875000	226375000	45.862		chr3	1082500000	1083000000	10.4221		671250000	671750000	2.18958
chr2	178625000	179125000	7.17956		chr3		chr4	226000000	226500000	104.867		chr3	1082625000	1083125000	8.51917		673000000	673500000	2.24392
chr2	178750000	179250000	6.54135		chr3		chr4	226125000	226625000	78.7638		chr3	1082750000	1083250000	4.54932		673125000	673625000	2.64946
chr2	179250000	179750000	4.8148		chr3		chr4	226250000	226750000	57.6997		chr3	1082875000	1083375000	4.96277		673250000	673750000	2.87468
chr2	179375000	179875000	7.58873		chr3		chr4	226375000	226875000	42.73		chr3	1083000000	1083500000	19.0056		673375000	673875000	2.85999
chr2	179500000	180000000	12.474		chr3		chr4	226500000	227000000	24.5909		chr3	1083125000	1083625000	26.6741		673500000	674000000	2.58465
chr2	179625000	180125000	12.0842		chr3		chr4	227250000	227750000	47.3139		chr3	1083250000	1083750000	30.2525		673625000	674125000	2.3854
chr2	179750000	180250000	10.9337		chr3		chr4	227375000	227875000	42.5242		chr3	1083375000	1083875000	22.8498		674125000	674625000	2.21873
chr2	179875000	180375000	6.36924		chr3		chr4	227500000	228000000	29.627		chr3	1083500000	1084000000	19.9801		674250000	674750000	2.64912
chr2	180000000	180500000	6.93515		chr3		chr4	227625000	228125000	25.8033		chr3	1083625000	1084125000	15.6255		674375000	674875000	3.00588
chr2	180125000	180625000	8.66873		chr3		chr4	227750000	228250000	17.7777		chr3	1083750000	1084250000	14.2806		674500000	675000000	2.8227
chr2	180250000	180750000	11.6756		chr3		chr4	227875000	228375000	17.6498		chr3	1083875000	1084375000	14.1958		676000000	676500000	2.06272
chr2	180375000	180875000	11.9628		chr3		chr4	228000000	228500000	22.4708		chr3	1084000000	1084500000	13.0681		676125000	676625000	2.18857
chr2	180500000	181000000	11.9983		chr3		chr4	228125000	228625000	24.0307		chr3	1084125000	1084625000	10.5723		676250000	676750000	2.29598
chr2	180625000	181125000	12.7504		chr3		chr4	228250000	228750000	34.6673		chr3	1084250000	1084750000	6.01555		676375000	676875000	2.61978
chr2	180750000	181250000	11.1737		chr3		chr4	228375000	228875000	64.1808		chr3	1088250000	1088750000	3.21207		676500000	677000000	2.59538
chr2	180875000	181375000	15.3046		chr3		chr4	228500000	229000000	25.8762		chr3	1088375000	1088875000	4.8988		676625000	677125000	2.65743
chr2	181000000	181500000	16.1346		chr3		chr4	228625000	229125000	16.9747		chr3	1088500000	1089000000	7.68295		676750000	677250000	2.73545
chr2	181125000	181625000	9.73736		chr3		chr4	228750000	229250000	16.4783		chr3	1088625000	1089125000	12.0307		676875000	677375000	2.47767
chr2	181250000	181750000	10.2262		chr3		chr4	229375000	229875000	8.34696		chr3	1088750000	1089250000	5.40691		677000000	677500000	2.5147
chr2	181375000	181875000	6.44518		chr3		chr4	229500000	230000000	9.66006		chr3	1088875000	1089375000	5.22239		677125000	677625000	2.27799
chr2	181500000	182000000	6.61869		chr3		chr4	229625000	230125000	11.8061		chr3	1089000000	1089500000	3.72445		677250000	677750000	2.84535
chr2	181625000	182125000	7.58934		chr3		chr4	229750000	230250000	30.9206		chr3	1089250000	1089750000	3.31013		677375000	677875000	2.48545
chr2	181750000	182250000	9.77555		chr3		chr4	230375000	230875000	43.5865		chr3	1094250000	1094750000	3.71367		677500000	678000000	2.56731
chr2	181875000	182375000	11.4522		chr3		chr4	230500000	231000000	55.2376		chr3	1095250000	1095750000	3.64136		677625000	678125000	2.62236
chr2	182000000	182500000	11.5888		chr3		chr4	230625000	231125000	163.085		chr3	1095375000	1095875000	6.35131		677750000	678250000	2.29938
chr2	182125000	182625000	14.249		chr3		chr4	230750000	231250000	95.8165		chr3	1095500000	1096000000	9.0066		677875000	678375000	2.42054
chr2	182250000	182750000	10.9211		chr3		chr4	230875000	231375000	52.8008		chr3	1095625000	1096125000	10.4733		678000000	678500000	2.11158
chr2	182375000	182875000	11.3525		chr3		chr4	231000000	231500000	31.063		chr3	1095750000	1096250000	12.9457		678250000	678750000	2.30865
chr2	182500000	183000000	8.82095		chr3		chr4	231125000	231625000	12.2559		chr3	1095875000	1096375000	6.15272		678375000	678875000	2.79925
chr2	182625000	183125000	7.47201		chr3		chr4	231250000	231750000	21.8092		chr3	1099500000	1100000000	3.77619		678500000	679000000	3.06504
chr2	183625000	184125000	10.0755		chr3		chr4	231375000	231875000	25.9764		chr3	1099625000	1100125000	4.2525		678625000	679125000	3.31667
chr2	183750000	184250000	11.2375		chr3		chr4	231500000	232000000	25.6856		chr3	1099875000	1100375000	3.99783		678750000	679250000	3.41475
chr2	183875000	184375000	11.2263		chr3		chr4	231625000	232125000	30.596		chr3	1100000000	1100500000	4.96933		678875000	679375000	3.29901
chr2	184000000	184500000	10.7597		chr3		chr4	231750000	232250000	32.4612		chr3	1100125000	1100625000	6.68291		679000000	679500000	3.23034
chr2	184125000	184625000	5.41279		chr3		chr4	231875000	232375000	42.6651		chr3	1100250000	1100750000	10.7051		679125000	679625000	3.18915
chr2	184625000	185125000	5.23167		chr3		chr4	232000000	232500000	48.0269		chr3	1100375000	1100875000	7.19089		679250000	679750000	3.33291
chr2	184750000	185250000	6.68074		chr3		chr4	232125000	232625000	42.0148		chr3	1100500000	1101000000	6.49153		679375000	679875000	3.34495
chr2	184875000	185375000	6.33942		chr3		chr4	232250000	232750000	40.537		chr3	1100750000	1101250000	3.57666		679500000	680000000	3.35744
chr2	185000000	185500000	8.4387		chr3		chr4	232375000	232875000	15.8716		chr3	1100875000	1101375000	4.98638		679625000	680125000	3.47845
chr2	185125000	185625000	12.956		chr3		chr4	232875000	233375000	43.0236		chr3	1101000000	1101500000	6.41387		679750000	680250000	3.17075
chr2	185250000	185750000	6.5374		chr3		chr4	233000000	233500000	59.2688		chr3	1101125000	1101625000	6.55799		679875000	680375000	2.83088
chr2	185375000	185875000	5.41564		chr3		chr4	233125000	233625000	28.0549		chr3	1101250000	1101750000	15.0721		680000000	680500000	2.84344
chr2	185500000	186000000	6.68706		chr3		chr4	233250000	233750000	9.39276		chr3	1101375000	1101875000	14.2731		680125000	680625000	2.29218
chr2	185625000	186125000	5.95391		chr3		chr4	235125000	235625000	37.0423		chr3	1101500000	1102000000	12.46		680750000	681250000	2.39178
chr2	185750000	186250000	9.53767		chr3		chr4	235250000	235750000	25.2339		chr3	1101625000	1102125000	10.1134		680875000	681375000	2.71998
chr2	185875000	186375000	12.8488		chr3		chr4	235375000	235875000	28.0531		chr3	1101750000	1102250000	4.13771		681000000	681500000	3.43554
chr2	186000000	186500000	7.61395		chr3		chr4	235500000	236000000	23.3586		chr3	1105000000	1105500000	3.88712		681125000	681625000	3.65375
chr2	186125000	186625000	6.84927		chr3		chr4	235625000	236125000	21.1676		chr3	1105250000	1105750000	4.1666		681250000	681750000	3.88018
chr2	186250000	186750000	6.18036		chr3		chr4	235750000	236250000	26.2572		chr3	1105375000	1105875000	4.61032		681375000	681875000	3.57392
chr2	186375000	186875000	5.09431		chr3		chr4	235875000	236375000	24.3409		chr3	1105500000	1106000000	3.76704		681500000	682000000	2.92177
chr2	186500000	187000000	5.31372		chr3		chr4	236000000	236500000	19.7191		chr3	1106500000	1107000000	3.40067		681625000	682125000	2.62083
chr2	186625000	187125000	9.40314		chr3		chr4	236125000	236625000	21.8952		chr3	1123000000	1123500000	3.50578		681750000	682250000	2.2551
chr2	186750000	187250000	9.23038		chr3		chr4	236250000	236750000	17.2208		chr3	1123125000	1123625000	7.24847		681875000	682375000	2.52805
chr2	186875000	187375000	12.1848		chr3		chr4	236375000	236875000	12.2883		chr3	1123250000	1123750000	7.82703		682000000	682500000	2.56136
chr2	187000000	187500000	17.4967		chr3		chr4	236500000	237000000	18.4621		chr3	1123375000	1123875000	7.93386		682125000	682625000	2.54203
chr2	187125000	187625000	8.04971		chr3		chr4	236625000	237125000	13.7794		chr3	1123500000	1124000000	8.60612		682250000	682750000	2.22211
chr2	187250000	187750000	7.69187		chr3		chr4	236750000	237250000	10.2352		chr3	1123625000	1124125000	6.90412		688375000	688875000	2.08396
chr2	187375000	187875000	7.27333		chr3		chr4	236875000	237375000	9.96487		chr3	1123750000	1124250000	4.12486		689125000	689625000	2.65652
chr2	187500000	188000000	7.91251		chr3		chr4	237375000	237875000	11.6405		chr3	1123875000	1124375000	3.2216		689250000	689750000	2.59774
chr2	187625000	188125000	9.29521		chr3		chr4	237625000	238125000	15.3025		chr3	1124000000	1124500000	3.15508		689375000	689875000	2.13515
chr2	187750000	188250000	5.69019		chr3		chr4	237750000	238250000	26.2416		chr3	1125750000	1126250000	4.63088		693500000	694000000	2.06397
chr2	187875000	188375000	5.22255		chr3		chr4	237875000	238375000	20.5071		chr3	1125875000	1126375000	4.57035		693625000	694125000	2.22587
chr2	188375000	188875000	5.23163		chr3		chr4	238000000	238500000	29.3067		chr3	1126000000	1126500000	3.49286		693750000	694250000	2.24994
chr2	188500000	189000000	4.91829		chr3		chr4	238125000	238625000	18.4128		chr3	1126125000	1126625000	4.44258		693875000	694375000	2.06532
chr2	188750000	189250000	9.16639		chr3		chr4	238250000	238750000	20.2113		chr3	1126250000	1126750000	4.04364		697750000	698250000	2.07655
chr2	188875000	189375000	8.02447		chr3		chr4	238375000	238875000	31.718		chr3	1126375000	1126875000	5.29058		697875000	698375000	2.29965
chr2	189000000	189500000	7.91081		chr3		chr4	238500000	239000000	28.4297		chr3	1126875000	1127375000	3.24102		698000000	698500000	2.18576
chr2	189125000	189625000	8.44534		chr3		chr4	238625000	239125000	42.3425		chr3	1127000000	1127500000	4.82419		698125000	698625000	2.10958
chr2	189250000	189750000	6.58198		chr3		chr4	238750000	239250000	38.6209		chr3	1127125000	1127625000	4.3498		719875000	720375000	2.22213
chr2	189375000	189875000	5.14964		chr3		chr4	238875000	239375000	33.4215		chr3	1127250000	1127750000	4.05405		720000000	720500000	2.38736
chr2	189500000	190000000	8.08155		chr3		chr4	239000000	239500000	42.4733		chr3	1127375000	1127875000	3.66123		720125000	720625000	2.41267
chr2	189625000	190125000	9.23851		chr3		chr4	239125000	239625000	64.5679		chr3	1130500000	1131000000	3.87109		720625000	721125000	2.47431
chr2	189750000	190250000	14.599		chr3		chr4	239250000	239750000	67.6943		chr3	1130625000	1131125000	4.88393		728625000	729125000	2.20157
chr2	189875000	190375000	26.6372		chr3		chr4	239375000	239875000	28.1625		chr3	1130750000	1131250000	4.69245		728750000	729250000	2.53175
chr2	190000000	190500000	29.1065		chr3		chr4	239500000	240000000	30.1534		chr3	1130875000	1131375000	4.67423		728875000	729375000	2.98737
chr2	190125000	190625000	16.4929		chr3		chr4	239625000	240125000	30.0528		chr3	1131000000	1131500000	3.28478		729000000	729500000	2.41934
chr2	190250000	190750000	14.2816		chr3		chr4	239750000	240250000	19.2285		chr3	1137625000	1138125000	3.1316		733375000	733875000	2.13758
chr2	190375000	190875000	5.56253		chr3		chr4	239875000	240375000	27.3574		chr3	1216250000	1216750000	4.33597		733500000	734000000	2.24093
chr2	191000000	191500000	6.00505		chr3		chr4	240250000	240750000	13.5095		chr3	1216875000	1217375000	3.72499		733625000	734125000	2.19626
chr2	191125000	191625000	7.22884		chr3		chr4	240375000	240875000	51.9448		chr3	1217000000	1217500000	3.90353		733750000	734250000	2.0728
chr2	191250000	191750000	6.46098		chr3		chr4	240500000	241000000	80.9506		chr3	1217125000	1217625000	3.98932		742500000	743000000	2.17668
chr2	191375000	191875000	5.8793		chr3		chr4	240625000	241125000	46.6157		chr3	1217250000	1217750000	3.81621		742625000	743125000	2.0702
chr2	191500000	192000000	4.82619		chr3		chr4	240750000	241250000	43.8005		chr3	1217375000	1217875000	3.16685		748125000	748625000	2.21459
chr2	193625000	194125000	10.8948		chr3		chr4	240875000	241375000	26.7396		chr3	1223750000	1224250000	3.84199		748250000	748750000	2.13615
chr2	193750000	194250000	14.5331		chr3		chr4	241000000	241500000	16.3844		chr3	1223875000	1224375000	4.34732		762125000	762625000	2.90235
chr2	193875000	194375000	17.4304		chr3		chr4	241125000	241625000	11.2736		chr3	1252125000	1252625000	3.67377		762250000	762750000	3.00966
chr2	194000000	194500000	14.6228		chr3		chr4	241250000	241750000	13.1314		chr3	1252250000	1252750000	4.05491		762375000	762875000	2.79244
chr2	194125000	194625000	10.3204		chr3		chr4	241375000	241875000	22.8822		chr3	1264875000	1265375000	3.23301		762500000	763000000	2.25929
chr2	194250000	194750000	7.58741		chr3		chr4	242125000	242625000	44.0765		chr3	1265000000	1265500000	4.15351		763125000	763625000	2.70504
chr2	194375000	194875000	8.00405		chr3		chr4	242250000	242750000	37.9524		chr3	1266125000	1266625000	3.29503		763250000	763750000	3.14812
chr2	194500000	195000000	9.2836		chr3		chr4	242375000	242875000	50.3303		chr3	1266250000	1266750000	3.11023		763375000	763875000	2.36332
chr2	194625000	195125000	16.3183		chr3		chr4	242500000	243000000	15.9459		chr3	1272125000	1272625000	3.60773		764125000	764625000	2.07829
chr2	194750000	195250000	31.4915		chr3		chr4	242625000	243125000	14.8495		chr3	1272250000	1272750000	4.26831		764500000	765000000	2.40421
chr2	194875000	195375000	41.5706		chr3		chr4	242750000	243250000	16.7366		chr3	1379500000	1380000000	3.25355		765375000	765875000	2.13343
chr2	195000000	195500000	30.119		chr3		chr4	242875000	243375000	14.977		chr3	1379625000	1380125000	3.99563		765500000	766000000	2.07983
chr2	195125000	195625000	22.9535		chr3		chr4	243000000	243500000	44.9373		chr3	1379750000	1380250000	3.53985		766125000	766625000	2.07838
chr2	195250000	195750000	16.2272		chr3		chr4	243125000	243625000	42.5227		chr3	1379875000	1380375000	3.23459		786375000	786875000	3.29662
chr2	195375000	195875000	7.20575		chr3		chr4	243250000	243750000	40.0488		chr3	1383500000	1384000000	3.22154		786500000	787000000	3.98812
chr2	195500000	196000000	5.8288		chr3		chr4	243375000	243875000	55.1709		chr3	1393500000	1394000000	3.64118		786625000	787125000	4.2267
chr2	195875000	196375000	5.20601		chr3		chr4	243500000	244000000	23.9115		chr3	1393625000	1394125000	3.92431		786750000	787250000	4.07565
chr2	196125000	196625000	4.48676		chr3		chr4	243625000	244125000	19.8828		chr3	1393750000	1394250000	3.72824		786875000	787375000	3.54522
chr2	196250000	196750000	4.7749		chr3		chr4	243750000	244250000	23.691		chr3	1393875000	1394375000	3.88973		787000000	787500000	2.95301
chr2	196375000	196875000	6.02834		chr3		chr4	244375000	244875000	7.85132		chr3	1415125000	1415625000	3.51891		787125000	787625000	2.45384
chr2	196500000	197000000	7.52474		chr3		chr4	248125000	248625000	13.593		chr3	1415250000	1415750000	4.94845		787250000	787750000	2.43496
chr2	196625000	197125000	7.7676		chr3		chr4	248250000	248750000	19.8956		chr3	1415375000	1415875000	5.68531		787375000	787875000	2.79584
chr2	196750000	197250000	4.91164		chr3		chr4	248375000	248875000	24.0469		chr3	1415500000	1416000000	6.1603		787500000	788000000	2.67382
chr2	196875000	197375000	7.65925		chr3		chr4	248500000	249000000	31.4467		chr4	20125000	20625000	5.93814		787625000	788125000	2.34454
chr2	197000000	197500000	7.83231		chr3		chr4	248625000	249125000	24.9703		chr4	20250000	20750000	4.62497		788750000	789250000	2.20814
chr2	197125000	197625000	8.12527		chr3		chr4	248750000	249250000	25.9277		chr4	20375000	20875000	4.80572		788875000	789375000	2.23251
chr2	197250000	197750000	12.2657		chr3		chr4	248875000	249375000	16.407		chr4	20500000	21000000	4.08411		789000000	789500000	3.16279
chr2	197375000	197875000	5.69171		chr3		chr4	249000000	249500000	17.8944		chr4	24000000	24500000	3.30593		789125000	789625000	2.98671
chr2	197625000	198125000	5.39327		chr3		chr4	249125000	249625000	14.2601		chr4	24125000	24625000	5.42091		789250000	789750000	2.65674
chr2	197750000	198250000	6.78053		chr3		chr4	249250000	249750000	13.618		chr4	24250000	24750000	5.26388		789375000	789875000	2.6268
chr2	197875000	198375000	15.4313		chr3		chr4	250000000	250500000	8.98884		chr4	24375000	24875000	6.24302		795875000	796375000	2.06391
chr2	198000000	198500000	21.8515		chr3		chr4	250125000	250625000	23.1655		chr4	24500000	25000000	5.84161		803500000	804000000	2.19662
chr2	198125000	198625000	24.8235		chr3		chr4	250250000	250750000	28.1492		chr4	24625000	25125000	5.79699		803625000	804125000	3.32932
chr2	198250000	198750000	21.0345		chr3		chr4	250375000	250875000	13.9992		chr4	24750000	25250000	6.70141		803750000	804250000	4.35757
chr2	198375000	198875000	16.6548		chr3		chr4	250500000	251000000	19.4827		chr4	24875000	25375000	6.46334		803875000	804375000	4.47567
chr2	198500000	199000000	17.7265		chr3		chr4	250625000	251125000	9.51798		chr4	25000000	25500000	4.88405		804000000	804500000	4.34129
chr2	198625000	199125000	16.4891		chr3		chr4	251125000	251625000	9.89814		chr4	84375000	84875000	3.44146		804125000	804625000	3.71074
chr2	198750000	199250000	9.43241		chr3		chr4	251250000	251750000	22.1465		chr4	84500000	85000000	3.52513		804250000	804750000	3.30904
chr2	198875000	199375000	8.93348		chr3		chr4	251375000	251875000	52.0289		chr4	84625000	85125000	3.56063		804375000	804875000	2.84155
chr2	199000000	199500000	5.54798		chr3		chr4	251500000	252000000	49.7689		chr4	86500000	87000000	3.8181		804500000	805000000	2.36395
chr2	199250000	199750000	14.7527		chr3		chr4	251625000	252125000	33.0574		chr4	86625000	87125000	3.17581		804625000	805125000	2.14493
chr2	199375000	199875000	14.2337		chr3		chr4	251750000	252250000	26.47		chr4	156875000	157375000	3.77732		804875000	805375000	2.07848
chr2	199500000	200000000	15.4103		chr3		chr4	251875000	252375000	14.8816		chr4	165625000	166125000	3.58326		810250000	810750000	2.09242
chr2	199625000	200125000	16.7144		chr3		chr4	252125000	252625000	10.5327		chr4	165750000	166250000	3.86111		810375000	810875000	2.6742
chr2	199750000	200250000	18.666		chr3		chr4	252250000	252750000	16.0461		chr4	165875000	166375000	4.04029		810500000	811000000	2.60973
chr2	199875000	200375000	17.9774		chr3		chr4	252375000	252875000	19.315		chr4	166000000	166500000	3.42152		810625000	811125000	2.59336
chr2	200000000	200500000	15.6664		chr3		chr4	252500000	253000000	17.9137		chr4	189875000	190375000	3.95151		810750000	811250000	2.18527
chr2	200125000	200625000	11.3653		chr3		chr4	253875000	254375000	43.5153		chr4	190000000	190500000	4.37986		816375000	816875000	2.28213
chr2	200250000	200750000	6.06513		chr3		chr4	254000000	254500000	45.4663		chr4	190125000	190625000	7.1143		816625000	817125000	2.39884
chr2	201125000	201625000	6.4485		chr3		chr4	254125000	254625000	44.7819		chr4	190250000	190750000	7.37819		816750000	817250000	2.42103
chr2	201250000	201750000	6.60434		chr3		chr4	254250000	254750000	33.0261		chr4	190375000	190875000	5.13867		816875000	817375000	2.56669
chr2	201375000	201875000	5.73576		chr3		chr4	254375000	254875000	34.6915		chr4	200500000	201000000	3.79484		817000000	817500000	3.23398
chr2	201500000	202000000	8.92362		chr3		chr4	254500000	255000000	42.4879		chr4	200625000	201125000	7.39897		818750000	819250000	2.06031
chr2	201625000	202125000	8.00954		chr3		chr4	254625000	255125000	36.9758		chr4	200750000	201250000	5.27458		840000000	840500000	2.11915
chr2	201750000	202250000	8.94092		chr3		chr4	254750000	255250000	34.3217		chr4	256375000	256875000	4.83457		840125000	840625000	2.4585
chr2	201875000	202375000	13.9362		chr3		chr4	254875000	255375000	26.5395		chr4	256500000	257000000	5.74019		840250000	840750000	2.20202
chr2	202000000	202500000	8.70559		chr3		chr4	255000000	255500000	17.1702		chr4	256625000	257125000	3.2716		840375000	840875000	2.2111
chr2	202125000	202625000	11.6653		chr3		chr4	255125000	255625000	8.85069		chr4	265625000	266125000	4.13001		847500000	848000000	2.21626
chr2	202250000	202750000	10.1839		chr3		chr4	255250000	255750000	10.7687		chr4	265750000	266250000	4.78482		847625000	848125000	3.0607
chr2	202375000	202875000	8.99627		chr3		chr4	255875000	256375000	32.2226		chr4	265875000	266375000	6.54292		847750000	848250000	2.66454
chr2	202500000	203000000	8.38475		chr3		chr4	256000000	256500000	28.0044		chr4	266000000	266500000	5.57937		847875000	848375000	2.82253
chr2	202625000	203125000	5.88752		chr3		chr4	256125000	256625000	28.1741		chr4	266125000	266625000	4.57579		848000000	848500000	2.5847
chr2	202750000	203250000	10.5699		chr3		chr4	256250000	256750000	33.449		chr4	266250000	266750000	3.31381		851125000	851625000	4.09596
chr2	202875000	203375000	13.8852		chr3		chr4	256375000	256875000	26.497		chr4	266875000	267375000	3.64542		856750000	857250000	2.79062
chr2	203000000	203500000	34.4595		chr3		chr4	256500000	257000000	23.9703		chr4	267000000	267500000	4.62253		856875000	857375000	3.48668
chr2	203125000	203625000	21.2519		chr3		chr4	257000000	257500000	7.26553		chr4	267125000	267625000	5.58924		857000000	857500000	3.71736
chr2	203250000	203750000	14.1614		chr3		chr4	257125000	257625000	18.9482		chr4	267250000	267750000	7.12639		857125000	857625000	2.54601
chr2	203375000	203875000	12.1488		chr3		chr4	257250000	257750000	24.4088		chr4	267375000	267875000	6.74818		857250000	857750000	2.46148
chr2	203500000	204000000	5.87755		chr3		chr4	257375000	257875000	23.6556		chr4	267500000	268000000	4.05598		859625000	860125000	2.08447
chr2	203625000	204125000	7.9795		chr3		chr4	257500000	258000000	25.2122		chr4	267625000	268125000	4.72687		859750000	860250000	2.3353
chr2	203750000	204250000	12.0256		chr3		chr4	257625000	258125000	7.25218		chr4	267750000	268250000	3.90315		862125000	862625000	2.15338
chr2	203875000	204375000	10.1236		chr3		chr4	258500000	259000000	17.6464		chr4	267875000	268375000	4.03394		862875000	863375000	2.3202
chr2	204000000	204500000	6.30226		chr3		chr4	258625000	259125000	13.7266		chr4	268000000	268500000	6.51876		863000000	863500000	2.17532
chr2	204125000	204625000	9.76426		chr3		chr4	258750000	259250000	10.9471		chr4	273375000	273875000	4.52948		863125000	863625000	2.29793
chr2	204250000	204750000	12.5179		chr3		chr4	258875000	259375000	15.3366		chr4	273500000	274000000	3.60945		863250000	863750000	2.07672
chr2	204375000	204875000	19.9653		chr3		chr4	259000000	259500000	11.293		chr4	273625000	274125000	3.39382		869875000	870375000	2.10798
chr2	204500000	205000000	17.4022		chr3		chr4	260000000	260500000	16.0921		chr4	309000000	309500000	3.55737		872625000	873125000	2.26108
chr2	204625000	205125000	7.14385		chr3		chr4	260125000	260625000	6.9075		chr4	309125000	309625000	4.79139		873125000	873625000	2.27504
chr2	204750000	205250000	14.6701		chr3		chr4	260750000	261250000	7.30948		chr4	309250000	309750000	5.68376		873250000	873750000	2.76036
chr2	204875000	205375000	7.17001		chr3		chr4	261125000	261625000	8.87053		chr4	309375000	309875000	5.90914		873375000	873875000	3.25896
chr2	205000000	205500000	8.01981		chr3		chr4	261250000	261750000	13.8771		chr4	309500000	310000000	6.27537		873500000	874000000	3.38772
chr2	205125000	205625000	4.68978		chr3		chr4	261375000	261875000	11.653		chr4	309625000	310125000	5.90583		873625000	874125000	3.38416
chr2	205250000	205750000	6.10535		chr3		chr4	261500000	262000000	15.2767		chr4	309750000	310250000	5.64116		873750000	874250000	3.42718
chr2	205375000	205875000	5.85297		chr3		chr4	262125000	262625000	8.31455		chr4	309875000	310375000	4.76075		873875000	874375000	3.49124
chr2	205500000	206000000	5.54403		chr3		chr4	262250000	262750000	20.9458		chr4	338125000	338625000	3.11531		874000000	874500000	3.53205
chr2	205625000	206125000	7.80665		chr3		chr4	262375000	262875000	25.8719		chr4	422500000	423000000	3.67134		874125000	874625000	3.18263
chr2	205750000	206250000	7.74741		chr3		chr4	263000000	263500000	36.6437		chr4	445125000	445625000	3.10326		874250000	874750000	2.94592
chr2	205875000	206375000	9.53434		chr3		chr4	263125000	263625000	29.5901		chr4	453000000	453500000	4.11247		874375000	874875000	2.0649
chr2	206000000	206500000	7.7956		chr3		chr4	263250000	263750000	21.0926		chr4	453125000	453625000	4.71502		874875000	875375000	2.19815
chr2	206125000	206625000	7.1467		chr3		chr4	263375000	263875000	25.4874		chr4	453250000	453750000	3.66771		875000000	875500000	2.22448
chr2	206250000	206750000	5.87495		chr3		chr4	263500000	264000000	37.4022		chr4	463625000	464125000	3.18531		875125000	875625000	2.35572
chr2	206375000	206875000	5.19171		chr3		chr4	263625000	264125000	35.6167		chr4	483875000	484375000	3.80968		875250000	875750000	2.6871
chr2	206500000	207000000	7.47177		chr3		chr4	263750000	264250000	54.6551		chr4	514375000	514875000	3.23205		878500000	879000000	2.27374
chr2	206625000	207125000	6.05779		chr3		chr4	263875000	264375000	36.871		chr4	578250000	578750000	3.43584		878625000	879125000	2.16493
chr2	211000000	211500000	6.4191		chr3		chr4	264000000	264500000	15.9983		chr4	604375000	604875000	5.18871		878875000	879375000	2.06894
chr2	211125000	211625000	8.32752		chr3		chr4	264375000	264875000	33.0182		chr4	604500000	605000000	7.44957		886500000	887000000	2.26762
chr2	211750000	212250000	4.53773		chr3		chr4	264500000	265000000	20.9034		chr4	604625000	605125000	6.96427		886625000	887125000	2.59889
chr2	211875000	212375000	6.37823		chr3		chr4	264625000	265125000	19.6388		chr4	604750000	605250000	3.93898		886750000	887250000	3.31097
chr2	212000000	212500000	7.0179		chr3		chr4	264750000	265250000	12.7065		chr4	606625000	607125000	3.9209		886875000	887375000	2.79053
chr2	212125000	212625000	6.22572		chr3		chr4	265250000	265750000	7.41432		chr4	606750000	607250000	3.41662		887000000	887500000	2.54165
chr2	236500000	237000000	5.3881		chr3		chr4	265375000	265875000	15.5801		chr4	606875000	607375000	3.6711		892000000	892500000	2.28503
chr2	236875000	237375000	7.56577		chr3		chr4	265500000	266000000	33.0018		chr4	629625000	630125000	3.44031		892125000	892625000	2.41566
chr2	238375000	238875000	4.93121		chr3		chr4	265625000	266125000	35.7109		chr4	629750000	630250000	4.59399		894125000	894625000	2.36724
chr2	238875000	239375000	6.09986		chr3		chr4	265750000	266250000	36.03		chr4	629875000	630375000	3.98277		894625000	895125000	2.09613
chr2	239500000	240000000	5.44539		chr3		chr4	265875000	266375000	34.8108		chr4	637625000	638125000	3.5912		894750000	895250000	2.4764
chr2	239625000	240125000	5.60998		chr3		chr4	266000000	266500000	19.5953		chr4	637750000	638250000	4.39052		897250000	897750000	2.13557
chr2	239750000	240250000	4.41018		chr3		chr4	266125000	266625000	14.627		chr4	637875000	638375000	3.96566		897375000	897875000	3.47227
chr2	245125000	245625000	4.41667		chr3		chr4	266250000	266750000	9.33366		chr4	638000000	638500000	3.22383		903750000	904250000	2.16809
chr2	245250000	245750000	4.65247		chr3		chr4	266875000	267375000	10.9474		chr4	643875000	644375000	3.44569		903875000	904375000	2.27478
chr2	302375000	302875000	7.41759		chr3		chr4	267000000	267500000	13.4681		chr4	648500000	649000000	3.85148		904000000	904500000	2.25498
chr2	305375000	305875000	5.19655		chr3		chr4	267125000	267625000	18.2938		chr4	780875000	781375000	3.45508		904125000	904625000	2.39836
chr2	305500000	306000000	18.1568		chr3		chr4	267250000	267750000	27.3887		chr4	781000000	781500000	3.94213		905375000	905875000	2.07549
chr2	305625000	306125000	23.7772		chr3		chr4	267375000	267875000	17.8655		chr4	781125000	781625000	3.69031		905500000	906000000	2.13114
chr2	305750000	306250000	21.7102		chr3		chr4	267625000	268125000	6.69971		chr4	781250000	781750000	3.30082		905625000	906125000	2.0994
chr2	305875000	306375000	16.0271		chr3		chr4	268000000	268500000	15.7951		chr4	836375000	836875000	3.1797		907125000	907625000	2.66591
chr2	306000000	306500000	10.6217		chr3		chr4	268375000	268875000	8.39499		chr4	836500000	837000000	15.9866		907250000	907750000	2.69386
chr2	314875000	315375000	4.80096		chr3		chr4	268500000	269000000	12.6563		chr4	836625000	837125000	21.6765		907375000	907875000	2.67228
chr2	315000000	315500000	4.85303		chr3		chr4	268625000	269125000	20.4101		chr4	836750000	837250000	11.2959		907500000	908000000	2.51763
chr2	315125000	315625000	5.84742		chr3		chr4	268750000	269250000	24.6822		chr4	836875000	837375000	4.4647		907625000	908125000	2.32645
chr2	315250000	315750000	6.07898		chr3		chr4	268875000	269375000	28.7271		chr4	837000000	837500000	9.67672		911250000	911750000	2.29589
chr2	319375000	319875000	5.04169		chr3		chr4	269000000	269500000	31.6068		chr4	837125000	837625000	10.8323		911375000	911875000	2.55341
chr2	319500000	320000000	10.2181		chr3		chr4	269125000	269625000	32.1778		chr4	837250000	837750000	15.4611		911500000	912000000	2.67277
chr2	319875000	320375000	5.40746		chr3		chr4	269250000	269750000	42.8627		chr4	837375000	837875000	21.7453		911625000	912125000	2.8673
chr2	320000000	320500000	5.17974		chr3		chr4	269375000	269875000	42.146		chr4	837500000	838000000	14.9833		911750000	912250000	2.75389
chr2	320125000	320625000	7.72582		chr3		chr4	269500000	270000000	36.0539		chr4	837625000	838125000	19.5781		911875000	912375000	2.66693
chr2	320250000	320750000	5.57796		chr3		chr4	269625000	270125000	35.9576		chr4	837750000	838250000	14.4642		912000000	912500000	2.63899
chr2	320625000	321125000	4.63688		chr3		chr4	269750000	270250000	7.3762		chr4	837875000	838375000	14.424		912125000	912625000	2.26458
chr2	320750000	321250000	6.87915		chr3		chr4	269875000	270375000	11.9643		chr4	838000000	838500000	13.5626		912250000	912750000	2.14128
[truncated: 3,679 more rows]

## Sheet: Tabe S6
Table S6 Genomic region with top 5% population branch statistic (PBS) values
#Chr	BIN_START	BIN_END	PBS in CG1		#Chr	BIN_START	BIN_END	PBS in CG2		#Chr	BIN_START	BIN_END	PBS in G3		#Chr	BIN_START	BIN_END	PBS in G4
chr1	19000001	19500000	0.678654		chr1	19000001	19500000	0.661271		chr1	18875001	19375000	0.591774		chr1	18875001	19375000	0.628177
chr1	19125001	19625000	0.681468		chr1	19125001	19625000	0.660504		chr1	19000001	19500000	0.625336		chr1	19000001	19500000	0.62372
chr1	19250001	19750000	0.678649		chr1	19250001	19750000	0.671476		chr1	19125001	19625000	0.631167		chr1	19125001	19625000	0.614697
chr1	98625001	99125000	0.814428		chr1	63875001	64375000	0.669076		chr1	19250001	19750000	0.6334		chr1	19250001	19750000	0.603381
chr1	164250001	164750000	0.656246		chr1	98625001	99125000	0.777596		chr1	98625001	99125000	0.735468		chr1	98625001	99125000	0.730133
chr1	164375001	164875000	0.64428		chr1	179125001	179625000	0.656053		chr1	275375001	275875000	0.796623		chr1	164250001	164750000	0.592624
chr1	164500001	165000000	0.683734		chr1	275375001	275875000	0.941184		chr1	275500001	276000000	0.794727		chr1	164375001	164875000	0.595016
chr1	164625001	165125000	0.713613		chr1	275500001	276000000	0.991328		chr1	275625001	276125000	0.797261		chr1	164500001	165000000	0.620438
chr1	179500001	180000000	0.616467		chr1	275625001	276125000	1.01071		chr1	275750001	276250000	0.791133		chr1	164625001	165125000	0.637246
chr1	275375001	275875000	0.748906		chr1	275750001	276250000	1.00057		chr1	391500001	392000000	0.673873		chr1	179125001	179625000	0.569344
chr1	275500001	276000000	0.760725		chr1	391625001	392125000	0.675352		chr1	391625001	392125000	0.660052		chr1	179250001	179750000	0.572008
chr1	275625001	276125000	0.765751		chr1	391750001	392250000	0.756589		chr1	391750001	392250000	0.651552		chr1	179375001	179875000	0.575139
chr1	275750001	276250000	0.789533		chr1	391875001	392375000	0.714321		chr1	391875001	392375000	0.624654		chr1	179500001	180000000	0.58392
chr1	286750001	287250000	0.67137		chr1	413875001	414375000	0.751747		chr1	413875001	414375000	0.683237		chr1	275375001	275875000	0.638188
chr1	286875001	287375000	0.649875		chr1	414000001	414500000	0.765215		chr1	414000001	414500000	0.679034		chr1	275500001	276000000	0.624602
chr1	287000001	287500000	0.647655		chr1	419000001	419500000	0.801268		chr1	419000001	419500000	0.601221		chr1	275625001	276125000	0.622119
chr1	391500001	392000000	0.704097		chr1	419125001	419625000	0.801355		chr1	419125001	419625000	0.630114		chr1	275750001	276250000	0.6169
chr1	391625001	392125000	0.719283		chr1	485250001	485750000	0.726703		chr1	485250001	485750000	0.668491		chr1	286750001	287250000	0.571175
chr1	391750001	392250000	0.761178		chr1	485375001	485875000	0.738523		chr1	485375001	485875000	0.666041		chr1	286875001	287375000	0.563344
chr1	391875001	392375000	0.721449		chr1	485500001	486000000	1.76595		chr1	485500001	486000000	1.68277		chr1	391500001	392000000	0.628683
chr1	413625001	414125000	0.722503		chr1	485625001	486125000	1.75763		chr1	485625001	486125000	1.66862		chr1	391625001	392125000	0.652318
chr1	413750001	414250000	0.740119		chr1	556875001	557375000	1.32574		chr1	556875001	557375000	1.2838		chr1	391750001	392250000	0.690136
chr1	413875001	414375000	0.89123		chr1	557000001	557500000	1.24046		chr1	557000001	557500000	1.1993		chr1	391875001	392375000	0.672231
chr1	414000001	414500000	0.900847		chr1	557125001	557625000	1.21747		chr1	557125001	557625000	1.17172		chr1	413625001	414125000	0.622337
chr1	419000001	419500000	0.73523		chr1	557250001	557750000	1.22384		chr1	557250001	557750000	1.16464		chr1	413750001	414250000	0.627637
chr1	419125001	419625000	0.737709		chr1	616250001	616750000	0.744854		chr1	616250001	616750000	0.656019		chr1	413875001	414375000	0.749929
chr1	459875001	460375000	0.634456		chr1	616375001	616875000	0.754998		chr1	616375001	616875000	0.657513		chr1	414000001	414500000	0.745676
chr1	460000001	460500000	0.616549		chr1	616500001	617000000	0.669871		chr1	616500001	617000000	0.631227		chr1	419000001	419500000	0.64063
chr1	485250001	485750000	0.706604		chr1	616625001	617125000	0.656196		chr1	616625001	617125000	0.629229		chr1	419125001	419625000	0.663476
chr1	485375001	485875000	0.705036		chr1	624500001	625000000	1.21433		chr1	624500001	625000000	1.13657		chr1	459875001	460375000	0.617931
chr1	485500001	486000000	1.72925		chr1	703500001	704000000	1.58986		chr1	703500001	704000000	1.48433		chr1	460000001	460500000	0.617157
chr1	485625001	486125000	1.70684		chr1	703625001	704125000	1.58202		chr1	703625001	704125000	1.45846		chr1	460125001	460625000	0.614147
chr1	499625001	500125000	0.633498		chr1	703750001	704250000	1.57941		chr1	703750001	704250000	1.46508		chr1	460250001	460750000	0.589571
chr1	556875001	557375000	1.14204		chr1	703875001	704375000	1.58007		chr1	703875001	704375000	1.47548		chr1	485250001	485750000	0.643697
chr1	557000001	557500000	1.08914		chr1	775500001	776000000	0.964262		chr1	775500001	776000000	0.92816		chr1	485375001	485875000	0.648473
chr1	557125001	557625000	1.07492		chr1	1005375001	1005875000	0.710792		chr1	1005375001	1005875000	0.713586		chr1	485500001	486000000	1.66459
chr1	557250001	557750000	1.08521		chr1	1005500001	1006000000	0.707787		chr1	1005500001	1006000000	0.708411		chr1	485625001	486125000	1.64824
chr1	616250001	616750000	0.660355		chr1	1005625001	1006125000	0.708414		chr1	1005625001	1006125000	0.709088		chr1	499625001	500125000	0.573084
chr1	616375001	616875000	0.642705		chr1	1005750001	1006250000	0.715681		chr1	1005750001	1006250000	0.711736		chr1	556875001	557375000	1.10317
chr1	616500001	617000000	0.653105		chr1	1050875001	1051375000	0.908158		chr1	1050875001	1051375000	0.880174		chr1	557000001	557500000	1.07045
chr1	616625001	617125000	0.674892		chr1	1051000001	1051500000	0.925412		chr1	1051000001	1051500000	0.895182		chr1	557125001	557625000	1.06848
chr1	624500001	625000000	1.23548		chr1	1051125001	1051625000	0.934		chr1	1051125001	1051625000	0.904831		chr1	557250001	557750000	1.06024
chr1	624625001	625125000	0.65084		chr1	1051250001	1051750000	0.956792		chr1	1051250001	1051750000	0.917193		chr1	616250001	616750000	0.622282
chr1	624750001	625250000	0.660726		chr1	1066750001	1067250000	0.71358		chr1	1053250001	1053750000	0.606157		chr1	616375001	616875000	0.620033
chr1	624875001	625375000	0.672417		chr1	1066875001	1067375000	0.714048		chr1	1053375001	1053875000	0.620308		chr1	616500001	617000000	0.596878
chr1	703500001	704000000	1.59612		chr1	1067000001	1067500000	0.722118		chr1	1053500001	1054000000	0.627438		chr1	616625001	617125000	0.588841
chr1	703625001	704125000	1.67471		chr1	1067125001	1067625000	0.802291		chr1	1053625001	1054125000	0.616907		chr1	624500001	625000000	1.06605
chr1	703750001	704250000	1.65486		chr1	1095125001	1095625000	0.686233		chr1	1066750001	1067250000	0.648457		chr1	703500001	704000000	1.52094
chr1	703875001	704375000	1.62351		chr1	1113750001	1114250000	1.18222		chr1	1066875001	1067375000	0.649381		chr1	703625001	704125000	1.52116
chr1	775500001	776000000	0.851677		chr1	1113875001	1114375000	1.20767		chr1	1067000001	1067500000	0.656342		chr1	703750001	704250000	1.51386
chr1	1005375001	1005875000	0.739561		chr1	1114000001	1114500000	1.2419		chr1	1067125001	1067625000	0.697131		chr1	703875001	704375000	1.50148
chr1	1005500001	1006000000	0.732747		chr1	1114125001	1114625000	1.27385		chr1	1095125001	1095625000	0.633524		chr1	738875001	739375000	0.609558
chr1	1005625001	1006125000	0.73319		chr1	1145375001	1145875000	0.731696		chr1	1113750001	1114250000	1.11715		chr1	739000001	739500000	0.572831
chr1	1005750001	1006250000	0.733743		chr1	1145500001	1146000000	0.746736		chr1	1113875001	1114375000	1.11916		chr1	775500001	776000000	0.955904
chr1	1050875001	1051375000	0.902675		chr1	1145625001	1146125000	0.746992		chr1	1114000001	1114500000	1.10414		chr1	806750001	807250000	0.635859
chr1	1051000001	1051500000	0.94532		chr1	1145750001	1146250000	0.753074		chr1	1114125001	1114625000	1.09859		chr1	806875001	807375000	0.623419
chr1	1051125001	1051625000	1.01236		chr1	1169750001	1170250000	0.937586		chr1	1145375001	1145875000	0.717171		chr1	807000001	807500000	0.630081
chr1	1051250001	1051750000	1.03392		chr1	1177625001	1178125000	1.19292		chr1	1145500001	1146000000	0.715194		chr1	807125001	807625000	0.624957
chr1	1053250001	1053750000	0.61535		chr1	1239500001	1240000000	1.63685		chr1	1145625001	1146125000	0.705914		chr1	807250001	807750000	0.582215
chr1	1053375001	1053875000	0.631299		chr1	1239625001	1240125000	1.61673		chr1	1145750001	1146250000	0.68532		chr1	807375001	807875000	0.58827
chr1	1053500001	1054000000	0.664204		chr1	1239750001	1240250000	1.61804		chr1	1169750001	1170250000	0.742033		chr1	807500001	808000000	0.583703
chr1	1053625001	1054125000	0.673936		chr1	1239875001	1240375000	1.61448		chr1	1177625001	1178125000	1.09458		chr1	807625001	808125000	0.565387
chr1	1066750001	1067250000	0.72777		chr2	121250001	121750000	2.11872		chr1	1239500001	1240000000	1.57447		chr1	817250001	817750000	0.574347
chr1	1066875001	1067375000	0.725114		chr2	121375001	121875000	1.32657		chr1	1239625001	1240125000	1.54722		chr1	1005375001	1005875000	0.810815
chr1	1067000001	1067500000	0.73019		chr2	121500001	122000000	1.36962		chr1	1239750001	1240250000	1.54851		chr1	1005500001	1006000000	0.783859
chr1	1067125001	1067625000	0.732321		chr2	121625001	122125000	1.27439		chr1	1239875001	1240375000	1.54516		chr1	1005625001	1006125000	0.786255
chr1	1095125001	1095625000	0.687507		chr2	121750001	122250000	1.37435		chr2	121250001	121750000	2.09674		chr1	1005750001	1006250000	0.774185
chr1	1113750001	1114250000	1.27546		chr2	143625001	144125000	1.54567		chr2	121375001	121875000	1.29784		chr1	1032125001	1032625000	0.567827
chr1	1113875001	1114375000	1.30617		chr2	147625001	148125000	0.69927		chr2	121500001	122000000	1.33		chr1	1032250001	1032750000	0.578857
chr1	1114000001	1114500000	1.28374		chr2	147750001	148250000	0.727572		chr2	121625001	122125000	1.20168		chr1	1032375001	1032875000	0.589185
chr1	1114125001	1114625000	1.25535		chr2	166125001	166625000	0.832061		chr2	121750001	122250000	1.27455		chr1	1032500001	1033000000	0.582179
chr1	1138000001	1138500000	0.651212		chr2	166250001	166750000	0.837405		chr2	143625001	144125000	1.50104		chr1	1033000001	1033500000	0.587822
chr1	1145375001	1145875000	0.893019		chr2	166375001	166875000	0.833009		chr2	147625001	148125000	0.616487		chr1	1033250001	1033750000	0.567577
chr1	1145500001	1146000000	0.911027		chr2	166500001	167000000	0.79976		chr2	147750001	148250000	0.631619		chr1	1033375001	1033875000	0.581832
chr1	1145625001	1146125000	0.899325		chr2	180625001	181125000	0.889223		chr2	166125001	166625000	0.805285		chr1	1050875001	1051375000	0.921193
chr1	1145750001	1146250000	0.8873		chr2	180750001	181250000	0.889297		chr2	166250001	166750000	0.815704		chr1	1051000001	1051500000	0.913926
chr1	1169750001	1170250000	0.910884		chr2	180875001	181375000	0.895103		chr2	166375001	166875000	0.815044		chr1	1051125001	1051625000	0.933975
chr1	1177625001	1178125000	1.23882		chr2	181000001	181500000	0.90319		chr2	166500001	167000000	0.76562		chr1	1051250001	1051750000	0.915884
chr1	1239500001	1240000000	1.62409		chr2	186125001	186625000	0.966174		chr2	180625001	181125000	0.903204		chr1	1066750001	1067250000	0.674888
chr1	1239625001	1240125000	1.59422		chr2	186250001	186750000	1.00039		chr2	180750001	181250000	0.899862		chr1	1066875001	1067375000	0.672727
chr1	1239750001	1240250000	1.60791		chr2	186375001	186875000	0.993167		chr2	180875001	181375000	0.882806		chr1	1067000001	1067500000	0.678177
chr1	1239875001	1240375000	1.62168		chr2	186500001	187000000	0.984069		chr2	181000001	181500000	0.872254		chr1	1067125001	1067625000	0.694393
chr2	121125001	121625000	0.723022		chr2	199500001	200000000	1.13453		chr2	186125001	186625000	0.951413		chr1	1113750001	1114250000	0.992143
chr2	121250001	121750000	2.42069		chr2	199625001	200125000	1.16422		chr2	186250001	186750000	0.950831		chr1	1113875001	1114375000	1.00161
chr2	121375001	121875000	1.62821		chr2	199750001	200250000	1.15527		chr2	186375001	186875000	0.963854		chr1	1114000001	1114500000	1.00558
chr2	121500001	122000000	1.57457		chr2	199875001	200375000	1.16415		chr2	186500001	187000000	0.960265		chr1	1114125001	1114625000	1.00447
chr2	121625001	122125000	1.33184		chr2	205750001	206250000	1.97981		chr2	199500001	200000000	0.778898		chr1	1145375001	1145875000	0.725347
chr2	121750001	122250000	1.25075		chr2	205875001	206375000	1.90924		chr2	199625001	200125000	0.786242		chr1	1145500001	1146000000	0.73372
chr2	143625001	144125000	1.62633		chr2	206000001	206500000	1.89152		chr2	199750001	200250000	0.785365		chr1	1145625001	1146125000	0.731777
chr2	143750001	144250000	0.620214		chr2	206125001	206625000	1.8786		chr2	199875001	200375000	0.790487		chr1	1145750001	1146250000	0.729581
chr2	144000001	144500000	0.638828		chr2	206250001	206750000	1.84335		chr2	205750001	206250000	1.84164		chr1	1169750001	1170250000	0.669194
chr2	147625001	148125000	0.733916		chr2	210875001	211375000	2.01958		chr2	205875001	206375000	1.81518		chr1	1177625001	1178125000	1.05369
chr2	147750001	148250000	0.740415		chr2	211000001	211500000	2.03352		chr2	206000001	206500000	1.82783		chr1	1239500001	1240000000	1.52504
chr2	166125001	166625000	0.900175		chr2	242625001	243125000	0.813518		chr2	206125001	206625000	1.83178		chr1	1239625001	1240125000	1.51498
chr2	166250001	166750000	0.906867		chr2	242750001	243250000	0.813778		chr2	206250001	206750000	1.80894		chr1	1239750001	1240250000	1.50156
chr2	166375001	166875000	0.905951		chr2	242875001	243375000	0.813055		chr2	210875001	211375000	1.69758		chr1	1239875001	1240375000	1.48916
chr2	166500001	167000000	0.906371		chr2	243000001	243500000	0.836163		chr2	211000001	211500000	1.66274		chr2	121250001	121750000	2.19286
chr2	180625001	181125000	0.956903		chr2	243500001	244000000	0.6551		chr2	242625001	243125000	0.804038		chr2	121375001	121875000	1.39678
chr2	180750001	181250000	0.955768		chr2	243625001	244125000	0.790422		chr2	242750001	243250000	0.803772		chr2	121500001	122000000	1.41093
chr2	180875001	181375000	0.966587		chr2	243750001	244250000	0.778504		chr2	242875001	243375000	0.796842		chr2	121625001	122125000	1.26377
chr2	181000001	181500000	0.981612		chr2	315375001	315875000	0.664278		chr2	243000001	243500000	0.802084		chr2	121750001	122250000	1.3068
chr2	186125001	186625000	0.940889		chr2	315500001	316000000	0.669461		chr2	243625001	244125000	0.611039		chr2	143625001	144125000	1.51506
chr2	186250001	186750000	0.935018		chr2	315625001	316125000	0.676966		chr2	243750001	244250000	0.607685		chr2	147625001	148125000	0.603713
chr2	186375001	186875000	0.913041		chr2	315750001	316250000	0.681493		chr2	320000001	320500000	1.20573		chr2	147750001	148250000	0.602851
chr2	186500001	187000000	0.908668		chr2	320000001	320500000	1.37245		chr2	320125001	320625000	1.17766		chr2	166125001	166625000	0.626671
chr2	199500001	200000000	0.844069		chr2	320125001	320625000	1.34867		chr2	320250001	320750000	1.20822		chr2	166250001	166750000	0.626747
chr2	199625001	200125000	0.833345		chr2	320250001	320750000	1.35475		chr2	320375001	320875000	1.19548		chr2	166375001	166875000	0.625493
chr2	199750001	200250000	0.833805		chr2	320375001	320875000	1.31585		chr2	354625001	355125000	0.958406		chr2	166500001	167000000	0.63297
chr2	199875001	200375000	0.824994		chr2	354625001	355125000	0.850363		chr2	354750001	355250000	0.95869		chr2	180625001	181125000	0.822613
chr2	205750001	206250000	1.89522		chr2	354750001	355250000	0.850417		chr2	373875001	374375000	0.751313		chr2	180750001	181250000	0.820046
chr2	205875001	206375000	1.83853		chr2	367500001	368000000	0.653456		chr2	374000001	374500000	0.746938		chr2	180875001	181375000	0.788408
chr2	206000001	206500000	1.81501		chr2	373875001	374375000	0.870317		chr2	374125001	374625000	0.602884		chr2	181000001	181500000	0.790871
chr2	206125001	206625000	1.80712		chr2	374000001	374500000	0.861066		chr2	374250001	374750000	0.59987		chr2	186125001	186625000	0.914252
chr2	206250001	206750000	1.76915		chr2	374125001	374625000	0.727994		chr2	434125001	434625000	1.48635		chr2	186250001	186750000	0.915136
chr2	210875001	211375000	1.7568		chr2	374250001	374750000	0.720242		chr2	434250001	434750000	1.50321		chr2	186375001	186875000	0.906039
chr2	211000001	211500000	1.74872		chr2	403875001	404375000	0.735356		chr2	434375001	434875000	1.50951		chr2	186500001	187000000	0.900815
chr2	242625001	243125000	0.757419		chr2	404000001	404500000	0.804661		chr2	434500001	435000000	1.53167		chr2	199500001	200000000	0.725329
chr2	242750001	243250000	0.756953		chr2	434125001	434625000	1.58527		chr2	482500001	483000000	0.697914		chr2	199625001	200125000	0.733295
chr2	242875001	243375000	0.745188		chr2	434250001	434750000	1.56684		chr2	482625001	483125000	0.66066		chr2	199750001	200250000	0.735984
chr2	243000001	243500000	0.747192		chr2	434375001	434875000	1.55943		chr2	482750001	483250000	0.620811		chr2	199875001	200375000	0.742533
chr2	320000001	320500000	1.16155		chr2	434500001	435000000	1.55524		chr2	482875001	483375000	0.588844		chr2	205750001	206250000	1.78208
chr2	320125001	320625000	1.20842		chr2	540125001	540625000	0.725069		chr2	540125001	540625000	0.706103		chr2	205875001	206375000	1.73201
chr2	320250001	320750000	1.1774		chr2	540250001	540750000	0.724269		chr2	540250001	540750000	0.693947		chr2	206000001	206500000	1.72094
chr2	320375001	320875000	1.13947		chr2	540375001	540875000	0.733834		chr2	540375001	540875000	0.673667		chr2	206125001	206625000	1.71404
chr2	354625001	355125000	0.888212		chr2	540500001	541000000	0.731967		chr2	540500001	541000000	0.676505		chr2	206250001	206750000	1.67826
chr2	354750001	355250000	0.883225		chr2	573750001	574250000	0.777446		chr2	573750001	574250000	0.713462		chr2	210875001	211375000	1.69922
chr2	367500001	368000000	0.634869		chr2	573875001	574375000	0.793331		chr2	573875001	574375000	0.713775		chr2	211000001	211500000	1.71657
chr2	373875001	374375000	1.02891		chr2	574000001	574500000	0.786097		chr2	574000001	574500000	0.719093		chr2	242625001	243125000	0.701569
chr2	374000001	374500000	1.0318		chr2	616625001	617125000	0.76832		chr2	616625001	617125000	0.629099		chr2	242750001	243250000	0.701526
chr2	374125001	374625000	0.935079		chr2	616750001	617250000	0.773577		chr2	616750001	617250000	0.624946		chr2	242875001	243375000	0.697997
chr2	374250001	374750000	0.952684		chr2	616875001	617375000	0.753356		chr2	616875001	617375000	0.621407		chr2	243000001	243500000	0.701151
chr2	434125001	434625000	1.51546		chr2	617000001	617500000	0.762769		chr2	617000001	617500000	0.632647		chr2	320000001	320500000	1.07394
chr2	434250001	434750000	1.51677		chr2	670625001	671125000	1.14734		chr2	670375001	670875000	0.610096		chr2	320125001	320625000	1.03761
chr2	434375001	434875000	1.51468		chr2	670750001	671250000	1.09048		chr2	670625001	671125000	1.11217		chr2	320250001	320750000	1.03901
chr2	434500001	435000000	1.51229		chr2	723875001	724375000	1.42355		chr2	670750001	671250000	1.06529		chr2	320375001	320875000	1.03776
chr2	540125001	540625000	0.77774		chr2	724000001	724500000	1.46393		chr2	723875001	724375000	1.23662		chr2	354625001	355125000	1.0024
chr2	540250001	540750000	0.763482		chr2	724125001	724625000	0.800506		chr2	724000001	724500000	1.25909		chr2	354750001	355250000	0.998038
chr2	540375001	540875000	0.749765		chr2	724250001	724750000	0.802234		chr2	724125001	724625000	0.613963		chr2	373875001	374375000	0.892452
chr2	540500001	541000000	0.761886		chr2	927500001	928000000	0.728243		chr2	724250001	724750000	0.61293		chr2	374000001	374500000	0.897195
chr2	573750001	574250000	0.745879		chr2	927625001	928125000	0.749728		chr2	927500001	928000000	0.73951		chr2	374125001	374625000	0.804878
chr2	573875001	574375000	0.741536		chr2	927750001	928250000	0.7744		chr2	927625001	928125000	0.73908		chr2	374250001	374750000	0.817035
chr2	574000001	574500000	0.725991		chr2	927875001	928375000	0.789739		chr2	927750001	928250000	0.750239		chr2	434125001	434625000	1.49851
chr2	616625001	617125000	0.770078		chr2	978625001	979125000	1.21949		chr2	927875001	928375000	0.755613		chr2	434250001	434750000	1.50521
chr2	616750001	617250000	0.732992		chr2	978750001	979250000	1.22896		chr2	978625001	979125000	1.15622		chr2	434375001	434875000	1.50646
chr2	616875001	617375000	0.722391		chr2	978875001	979375000	1.24936		chr2	978750001	979250000	1.13369		chr2	434500001	435000000	1.49784
chr2	617000001	617500000	0.712345		chr2	979000001	979500000	1.25842		chr2	978875001	979375000	1.07716		chr2	540125001	540625000	0.648056
chr2	655375001	655875000	0.619141		chr2	987000001	987500000	1.74461		chr2	979000001	979500000	1.08169		chr2	540250001	540750000	0.642909
chr2	670375001	670875000	0.642827		chr2	987125001	987625000	1.72395		chr2	987000001	987500000	1.80358		chr2	540375001	540875000	0.641276
chr2	670500001	671000000	0.627279		chr2	987250001	987750000	1.71186		chr2	987125001	987625000	1.79367		chr2	540500001	541000000	0.64514
chr2	670625001	671125000	1.17043		chr2	987375001	987875000	1.69149		chr2	987250001	987750000	1.7823		chr2	573750001	574250000	0.706718
chr2	670750001	671250000	1.15403		chr2	989750001	990250000	0.95362		chr2	987375001	987875000	1.7862		chr2	573875001	574375000	0.71348
chr2	723875001	724375000	1.42484		chr2	989875001	990375000	0.828581		chr2	989750001	990250000	0.954981		chr2	574000001	574500000	0.717139
chr2	724000001	724500000	1.45557		chr2	990000001	990500000	0.992249		chr2	989875001	990375000	0.853253		chr2	616625001	617125000	0.642074
chr2	724125001	724625000	0.795915		chr2	990125001	990625000	0.969923		chr2	990000001	990500000	1.03787		chr2	616750001	617250000	0.648852
chr2	724250001	724750000	0.801817		chr2	1065625001	1066125000	0.874547		chr2	990125001	990625000	1.03958		chr2	616875001	617375000	0.645944
chr2	927500001	928000000	0.743979		chr2	1107750001	1108250000	0.775348		chr2	1062125001	1062625000	0.615109		chr2	617000001	617500000	0.63982
chr2	927625001	928125000	0.727898		chr2	1107875001	1108375000	0.783362		chr2	1062250001	1062750000	0.605327		chr2	670375001	670875000	0.707959
chr2	927750001	928250000	0.724496		chr2	1108000001	1108500000	0.785606		chr2	1062375001	1062875000	0.588913		chr2	670500001	671000000	0.640889
chr2	927875001	928375000	0.723464		chr2	1108125001	1108625000	0.798185		chr2	1062500001	1063000000	0.606807		chr2	670625001	671125000	1.15789
chr2	978625001	979125000	1.18277		chr2	1108625001	1109125000	0.77456		chr2	1065625001	1066125000	0.909578		chr2	670750001	671250000	1.11533
chr2	978750001	979250000	1.18864		chr2	1108750001	1109250000	0.782236		chr2	1107750001	1108250000	0.682775		chr2	723875001	724375000	1.25962
chr2	978875001	979375000	1.22262		chr2	1112625001	1113125000	1.11745		chr2	1107875001	1108375000	0.684301		chr2	724000001	724500000	1.28052
chr2	979000001	979500000	1.22608		chr2	1112750001	1113250000	1.13725		chr2	1108000001	1108500000	0.684864		chr2	724125001	724625000	0.627852
chr2	987000001	987500000	1.82305		chr2	1112875001	1113375000	1.15884		chr2	1108125001	1108625000	0.689874		chr2	724250001	724750000	0.625483
chr2	987125001	987625000	1.80444		chr2	1113000001	1113500000	1.15801		chr2	1108625001	1109125000	0.703307		chr2	927500001	928000000	0.715234
chr2	987250001	987750000	1.81535		chr2	1160625001	1161125000	0.968165		chr2	1108750001	1109250000	0.709409		chr2	927625001	928125000	0.708646
chr2	987375001	987875000	1.81709		chr2	1160750001	1161250000	0.985009		chr2	1112625001	1113125000	1.02128		chr2	927750001	928250000	0.71466
chr2	989750001	990250000	0.915475		chr2	1160875001	1161375000	0.987519		chr2	1112750001	1113250000	1.00849		chr2	927875001	928375000	0.715935
chr2	989875001	990375000	0.927201		chr2	1165000001	1165500000	1.85231		chr2	1112875001	1113375000	1.02063		chr2	978625001	979125000	1.09673
chr2	990000001	990500000	1.10577		chr2	1165125001	1165625000	1.85729		chr2	1113000001	1113500000	1.0214		chr2	978750001	979250000	1.11138
chr2	990125001	990625000	1.09221		chr2	1165250001	1165750000	1.83925		chr2	1160625001	1161125000	0.775269		chr2	978875001	979375000	1.17592
chr2	1062125001	1062625000	0.70111		chr2	1165375001	1165875000	1.83903		chr2	1160750001	1161250000	0.786968		chr2	979000001	979500000	1.18065
chr2	1062250001	1062750000	0.696742		chr2	1181875001	1182375000	0.65513		chr2	1160875001	1161375000	0.793018		chr2	987000001	987500000	1.7208
chr2	1062375001	1062875000	0.691539		chr2	1192875001	1193375000	0.658483		chr2	1165000001	1165500000	1.75433		chr2	987125001	987625000	1.7095
chr2	1062500001	1063000000	0.665805		chr2	1193000001	1193500000	0.666197		chr2	1165125001	1165625000	1.75816		chr2	987250001	987750000	1.70342
chr2	1065625001	1066125000	0.931728		chr2	1193125001	1193625000	0.670168		chr2	1165250001	1165750000	1.74586		chr2	987375001	987875000	1.68701
chr2	1107750001	1108250000	0.720081		chr2	1193250001	1193750000	0.687274		chr2	1165375001	1165875000	1.74148		chr2	989750001	990250000	0.829524
chr2	1107875001	1108375000	0.722327		chr2	1242500001	1243000000	0.651043		chr2	1181875001	1182375000	0.581372		chr2	989875001	990375000	0.82616
chr2	1108000001	1108500000	0.723373		chr2	1242625001	1243125000	0.661875		chr2	1192875001	1193375000	0.626063		chr2	990000001	990500000	0.928179
chr2	1108125001	1108625000	0.72232		chr2	1269125001	1269625000	0.843361		chr2	1193000001	1193500000	0.674195		chr2	990125001	990625000	0.942008
chr2	1108625001	1109125000	0.798812		chr2	1316750001	1317250000	0.902417		chr2	1193125001	1193625000	0.682637		chr2	1062500001	1063000000	0.567369
chr2	1108750001	1109250000	0.784916		chr2	1316875001	1317375000	0.825025		chr2	1193250001	1193750000	0.677724		chr2	1065625001	1066125000	0.791484
chr2	1112625001	1113125000	1.11196		chr2	1317000001	1317500000	0.794		chr2	1269125001	1269625000	0.710186		chr2	1107750001	1108250000	0.677367
chr2	1112750001	1113250000	1.11667		chr2	1317125001	1317625000	0.78238		chr2	1316750001	1317250000	0.713509		chr2	1107875001	1108375000	0.681437
chr2	1112875001	1113375000	1.07859		chr2	1377875001	1378375000	0.851967		chr2	1316875001	1317375000	0.708255		chr2	1108000001	1108500000	0.683764
chr2	1113000001	1113500000	1.06408		chr2	1378000001	1378500000	0.851699		chr2	1317000001	1317500000	0.703064		chr2	1108125001	1108625000	0.691388
chr2	1160625001	1161125000	0.899254		chr2	1378125001	1378625000	0.856136		chr2	1317125001	1317625000	0.700909		chr2	1108625001	1109125000	0.669255
chr2	1160750001	1161250000	0.883614		chr2	1378250001	1378750000	0.884163		chr2	1377875001	1378375000	0.847398		chr2	1108750001	1109250000	0.673356
chr2	1160875001	1161375000	0.873595		chr2	1505250001	1505750000	0.695616		chr2	1378000001	1378500000	0.851201		chr2	1112625001	1113125000	1.0254
chr2	1165000001	1165500000	1.9515		chr2	1505375001	1505875000	0.692953		chr2	1378125001	1378625000	0.860011		chr2	1112750001	1113250000	1.04235
chr2	1165125001	1165625000	1.97629		chr2	1505500001	1506000000	0.68389		chr2	1378250001	1378750000	0.843837		chr2	1112875001	1113375000	1.06209
chr2	1165250001	1165750000	1.96328		chr2	1505625001	1506125000	0.746335		chr2	1505250001	1505750000	0.657525		chr2	1113000001	1113500000	1.06106
chr2	1165375001	1165875000	1.94409		chr2	1583750001	1584250000	1.11829		chr2	1505375001	1505875000	0.651947		chr2	1160625001	1161125000	0.835724
chr2	1181875001	1182375000	0.668852		chr2	1583875001	1584375000	1.12483		chr2	1505500001	1506000000	0.661352		chr2	1160750001	1161250000	0.845762
chr2	1269125001	1269625000	0.856286		chr2	1584000001	1584500000	1.12063		chr2	1505625001	1506125000	0.730638		chr2	1160875001	1161375000	0.84973
chr2	1316750001	1317250000	0.773839		chr2	1584125001	1584625000	1.11502		chr2	1583750001	1584250000	1.04488		chr2	1165000001	1165500000	1.75352
chr2	1316875001	1317375000	0.834019		chr2	1700625001	1701125000	1.79472		chr2	1583875001	1584375000	1.04525		chr2	1165125001	1165625000	1.75619
chr2	1317000001	1317500000	0.78927		chr2	1700750001	1701250000	1.78936		chr2	1584000001	1584500000	1.03295		chr2	1165250001	1165750000	1.74712
chr2	1317125001	1317625000	0.781446		chr2	1700875001	1701375000	1.74004		chr2	1584125001	1584625000	1.02843		chr2	1165375001	1165875000	1.75142
chr2	1377875001	1378375000	0.86532		chr2	1701000001	1701500000	1.73123		chr2	1700625001	1701125000	1.72824		chr2	1192875001	1193375000	0.627023
chr2	1378000001	1378500000	0.866194		chr2	1715375001	1715875000	0.656244		chr2	1700750001	1701250000	1.75261		chr2	1193000001	1193500000	0.643505
chr2	1378125001	1378625000	0.868574		chr2	1738500001	1739000000	0.732344		chr2	1700875001	1701375000	1.73591		chr2	1193125001	1193625000	0.6451
chr2	1378250001	1378750000	0.909595		chr2	1738625001	1739125000	0.797627		chr2	1701000001	1701500000	1.72808		chr2	1193250001	1193750000	0.648705
chr2	1583750001	1584250000	1.02015		chr2	1738750001	1739250000	0.797792		chr2	1738500001	1739000000	0.745665		chr2	1269125001	1269625000	0.740066
chr2	1583875001	1584375000	1.04192		chr2	1738875001	1739375000	0.80349		chr2	1738625001	1739125000	0.763748		chr2	1316750001	1317250000	0.789613
chr2	1584000001	1584500000	1.0344		chr2	1767000001	1767500000	0.791801		chr2	1738750001	1739250000	0.757768		chr2	1316875001	1317375000	0.723053
chr2	1584125001	1584625000	1.02889		chr2	1767125001	1767625000	0.883294		chr2	1738875001	1739375000	0.745405		chr2	1317000001	1317500000	0.745411
chr2	1700625001	1701125000	1.78436		chr2	1767250001	1767750000	0.952275		chr2	1767000001	1767500000	0.72732		chr2	1317125001	1317625000	0.747188
chr2	1700750001	1701250000	1.80917		chr2	1767375001	1767875000	0.992082		chr2	1767125001	1767625000	0.764356		chr2	1377875001	1378375000	0.809485
chr2	1700875001	1701375000	1.78209		chr2	1807375001	1807875000	0.774932		chr2	1767250001	1767750000	0.792667		chr2	1378000001	1378500000	0.809255
chr2	1701000001	1701500000	1.78955		chr2	1807500001	1808000000	0.657003		chr2	1767375001	1767875000	0.808704		chr2	1378125001	1378625000	0.807159
chr2	1738500001	1739000000	0.705405		chr2	1817375001	1817875000	0.678258		chr2	1888375001	1888875000	0.58101		chr2	1378250001	1378750000	0.823854
chr2	1738625001	1739125000	0.767686		chr2	1817500001	1818000000	0.664783		chr2	1888500001	1889000000	0.581768		chr2	1505250001	1505750000	0.617934
chr2	1738750001	1739250000	0.767679		chr2	1888375001	1888875000	0.759005		chr2	1888625001	1889125000	0.584945		chr2	1505375001	1505875000	0.614588
chr2	1738875001	1739375000	0.768405		chr2	1888500001	1889000000	0.762876		chr2	1888750001	1889250000	0.585843		chr2	1505500001	1506000000	0.614959
chr2	1767000001	1767500000	0.726521		chr2	1888625001	1889125000	0.751079		chr2	1893875001	1894375000	0.949031		chr2	1505625001	1506125000	0.661779
chr2	1767125001	1767625000	0.74539		chr2	1888750001	1889250000	0.746808		chr2	2040250001	2040750000	1.88418		chr2	1583750001	1584250000	1.03962
chr2	1767250001	1767750000	0.75215		chr2	1893875001	1894375000	1.02956		chr2	2040375001	2040875000	1.71774		chr2	1583875001	1584375000	1.04827
chr2	1767375001	1767875000	0.744101		chr2	2040250001	2040750000	1.84019		chr2	2040500001	2041000000	1.72959		chr2	1584000001	1584500000	1.0274
chr2	1888375001	1888875000	0.713098		chr2	2040375001	2040875000	1.73738		chr2	2040625001	2041125000	1.74302		chr2	1584125001	1584625000	1.02026
chr2	1888500001	1889000000	0.720006		chr2	2040500001	2041000000	1.76856		chr3	33375001	33875000	0.619699		chr2	1700625001	1701125000	1.74885
chr2	1888625001	1889125000	0.745372		chr2	2040625001	2041125000	1.77028		chr3	64500001	65000000	0.997146		chr2	1700750001	1701250000	1.72978
chr2	1888750001	1889250000	0.747093		chr3	33375001	33875000	0.652326		chr3	64625001	65125000	0.977135		chr2	1700875001	1701375000	1.66715
chr2	1893875001	1894375000	0.988284		chr3	64500001	65000000	0.982975		chr3	64750001	65250000	0.975741		chr2	1701000001	1701500000	1.66489
chr2	2040250001	2040750000	1.71409		chr3	64625001	65125000	0.996635		chr3	64875001	65375000	0.975588		chr2	1738500001	1739000000	0.639711
chr2	2040375001	2040875000	1.70564		chr3	64750001	65250000	0.994284		chr3	82375001	82875000	0.693127		chr2	1738625001	1739125000	0.692199
chr2	2040500001	2041000000	1.72464		chr3	64875001	65375000	1.0005		chr3	82500001	83000000	0.696925		chr2	1738750001	1739250000	0.691219
chr2	2040625001	2041125000	1.72274		chr3	82375001	82875000	0.716042		chr3	82625001	83125000	0.690724		chr2	1738875001	1739375000	0.692505
chr3	33375001	33875000	0.640011		chr3	82500001	83000000	0.719075		chr3	82750001	83250000	0.703273		chr2	1767000001	1767500000	0.659847
chr3	64500001	65000000	0.97217		chr3	82625001	83125000	0.735888		chr3	238625001	239125000	0.688478		chr2	1767125001	1767625000	0.637789
chr3	64625001	65125000	0.988505		chr3	82750001	83250000	0.77432		chr3	238750001	239250000	0.686477		chr2	1767250001	1767750000	0.629183
chr3	64750001	65250000	0.987642		chr3	227375001	227875000	0.837673		chr3	238875001	239375000	0.729314		chr2	1767375001	1767875000	0.621005
chr3	64875001	65375000	0.995569		chr3	227500001	228000000	0.750264		chr3	239000001	239500000	0.779284		chr2	1888375001	1888875000	0.642117
chr3	82375001	82875000	0.698381		chr3	238625001	239125000	0.870014		chr3	250375001	250875000	0.620275		chr2	1888500001	1889000000	0.639524
chr3	82500001	83000000	0.709333		chr3	238750001	239250000	0.870726		chr3	262500001	263000000	0.597119		chr2	1888625001	1889125000	0.621321
chr3	82625001	83125000	0.706285		chr3	238875001	239375000	0.876072		chr3	262625001	263125000	0.586879		chr2	1888750001	1889250000	0.629083
chr3	82750001	83250000	0.725698		chr3	239000001	239500000	0.892146		chr3	262750001	263250000	0.584217		chr2	1893875001	1894375000	0.932631
chr3	238625001	239125000	0.665664		chr3	250375001	250875000	0.652255		chr3	262875001	263375000	0.579697		chr2	2040250001	2040750000	1.73694
chr3	238750001	239250000	0.671105		chr3	262500001	263000000	0.814588		chr3	297875001	298375000	0.717021		chr2	2040375001	2040875000	1.69726
chr3	238875001	239375000	0.687363		chr3	262625001	263125000	0.801957		chr3	298000001	298500000	0.705832		chr2	2040500001	2041000000	1.71824
chr3	239000001	239500000	0.723949		chr3	262750001	263250000	0.782976		chr3	298125001	298625000	0.690772		chr2	2040625001	2041125000	1.70463
chr3	297875001	298375000	0.716316		chr3	262875001	263375000	0.772366		chr3	298250001	298750000	0.700255		chr3	33375001	33875000	0.72968
chr3	298000001	298500000	0.73972		chr3	297875001	298375000	0.898656		chr3	329500001	330000000	0.75815		chr3	64500001	65000000	0.97674
chr3	298125001	298625000	0.738085		chr3	298000001	298500000	0.909892		chr3	329625001	330125000	0.769929		chr3	64625001	65125000	0.992429
chr3	298250001	298750000	0.736318		chr3	298125001	298625000	0.871216		chr3	329750001	330250000	0.773843		chr3	64750001	65250000	1.01014
chr3	329500001	330000000	0.842765		chr3	298250001	298750000	0.828098		chr3	329875001	330375000	0.773406		chr3	64875001	65375000	1.02344
chr3	329625001	330125000	0.829152		chr3	329500001	330000000	0.796225		chr3	333250001	333750000	1.66708		chr3	82375001	82875000	0.756359
chr3	329750001	330250000	0.822246		chr3	329625001	330125000	0.803216		chr3	333375001	333875000	1.66494		chr3	82500001	83000000	0.758578
chr3	329875001	330375000	0.813403		chr3	329750001	330250000	0.807446		chr3	361125001	361625000	0.669983		chr3	82625001	83125000	0.763609
chr3	333250001	333750000	1.6707		chr3	329875001	330375000	0.815764		chr3	361250001	361750000	0.633506		chr3	82750001	83250000	0.723946
chr3	333375001	333875000	1.67025		chr3	333250001	333750000	1.81137		chr3	361375001	361875000	0.636955		chr3	238625001	239125000	0.664438
chr3	361125001	361625000	0.683161		chr3	333375001	333875000	1.82092		chr3	361500001	362000000	0.617341		chr3	238750001	239250000	0.661739
chr3	361250001	361750000	0.622502		chr3	361125001	361625000	0.736344		chr3	452375001	452875000	0.667591		chr3	238875001	239375000	0.661603
chr3	452375001	452875000	0.792635		chr3	361250001	361750000	0.669093		chr3	452500001	453000000	0.655941		chr3	239000001	239500000	0.667781
chr3	452500001	453000000	0.758393		chr3	361375001	361875000	0.663235		chr3	452625001	453125000	0.630675		chr3	250375001	250875000	0.574842
chr3	452625001	453125000	0.696944		chr3	452375001	452875000	0.737315		chr3	452750001	453250000	0.619839		chr3	297875001	298375000	0.661554
chr3	452750001	453250000	0.695825		chr3	452500001	453000000	0.728796		chr3	473500001	474000000	1.23907		chr3	298000001	298500000	0.661964
chr3	473500001	474000000	1.17676		chr3	452625001	453125000	0.712734		chr3	473625001	474125000	1.24821		chr3	298125001	298625000	0.659506
chr3	473625001	474125000	1.2142		chr3	452750001	453250000	0.708667		chr3	473750001	474250000	1.21991		chr3	298250001	298750000	0.662817
chr3	473750001	474250000	1.1681		chr3	456000001	456500000	0.652387		chr3	473875001	474375000	1.20774		chr3	329500001	330000000	0.791534
chr3	473875001	474375000	1.14189		chr3	473500001	474000000	1.10834		chr3	519375001	519875000	0.637279		chr3	329625001	330125000	0.807087
chr3	535625001	536125000	1.18415		chr3	473625001	474125000	1.13343		chr3	519500001	520000000	0.637052		chr3	329750001	330250000	0.803189
chr3	535750001	536250000	1.17842		chr3	473750001	474250000	1.11989		chr3	535625001	536125000	1.26379		chr3	329875001	330375000	0.796113
chr3	535875001	536375000	1.18975		chr3	473875001	474375000	1.13153		chr3	535750001	536250000	1.25524		chr3	333250001	333750000	1.71172
chr3	536000001	536500000	1.17051		chr3	535625001	536125000	1.24954		chr3	535875001	536375000	1.26637		chr3	333375001	333875000	1.71144
chr3	585125001	585625000	0.711101		chr3	535750001	536250000	1.24291		chr3	536000001	536500000	1.25655		chr3	361125001	361625000	0.598459
chr3	585250001	585750000	0.688549		chr3	535875001	536375000	1.24699		chr3	623125001	623625000	0.72227		chr3	361250001	361750000	0.60623
chr3	585375001	585875000	0.674685		chr3	536000001	536500000	1.22648		chr3	623250001	623750000	0.718152		chr3	361375001	361875000	0.612396
chr3	585500001	586000000	0.673698		chr3	613500001	614000000	0.658573		chr3	623375001	623875000	0.713928		chr3	361500001	362000000	0.617959
chr3	623125001	623625000	0.866887		chr3	613625001	614125000	0.688764		chr3	623500001	624000000	0.703273		chr3	452375001	452875000	0.652636
chr3	623250001	623750000	0.919675		chr3	623125001	623625000	0.792896		chr3	670250001	670750000	0.725865		chr3	452500001	453000000	0.657906
chr3	623375001	623875000	0.951721		chr3	623250001	623750000	0.779154		chr3	670375001	670875000	0.709749		chr3	452625001	453125000	0.672941
chr3	623500001	624000000	0.938351		chr3	623375001	623875000	0.766398		chr3	670500001	671000000	0.709724		chr3	452750001	453250000	0.680466
chr3	670250001	670750000	0.759033		chr3	623500001	624000000	0.771621		chr3	670625001	671125000	0.707393		chr3	473500001	474000000	1.05355
chr3	670375001	670875000	0.775951		chr3	670250001	670750000	0.786301		chr3	719500001	720000000	1.67839		chr3	473625001	474125000	1.04566
chr3	670500001	671000000	0.79729		chr3	670375001	670875000	0.812874		chr3	719625001	720125000	1.2636		chr3	473750001	474250000	1.04173
chr3	670625001	671125000	0.805818		chr3	670500001	671000000	0.811175		chr3	719750001	720250000	1.20576		chr3	473875001	474375000	1.04728
chr3	719500001	720000000	1.54762		chr3	670625001	671125000	0.808739		chr3	719875001	720375000	1.20969		chr3	535625001	536125000	1.15057
chr3	719625001	720125000	1.10744		chr3	719500001	720000000	1.61217		chr3	739750001	740250000	0.733747		chr3	535750001	536250000	1.15279
chr3	719750001	720250000	1.07778		chr3	719625001	720125000	1.17759		chr3	792500001	793000000	0.747034		chr3	535875001	536375000	1.16839
chr3	719875001	720375000	1.08715		chr3	719750001	720250000	1.16359		chr3	792625001	793125000	0.767719		chr3	536000001	536500000	1.19179
chr3	736500001	737000000	0.761555		chr3	719875001	720375000	1.16785		chr3	792750001	793250000	0.758604		chr3	585125001	585625000	0.667164
chr3	739625001	740125000	0.815048		chr3	739750001	740250000	0.768294		chr3	802250001	802750000	1.53701		chr3	585250001	585750000	0.700082
chr3	739750001	740250000	1.02297		chr3	792500001	793000000	0.863953		chr3	802375001	802875000	1.4932		chr3	585375001	585875000	0.72804
chr3	792500001	793000000	0.840688		chr3	792625001	793125000	0.880775		chr3	812000001	812500000	0.759043		chr3	585500001	586000000	0.738147
chr3	792625001	793125000	0.856461		chr3	792750001	793250000	0.841893		chr3	812125001	812625000	0.747051		chr3	623125001	623625000	0.764409
chr3	792750001	793250000	0.893509		chr3	802250001	802750000	1.46836		chr3	823000001	823500000	0.961218		chr3	623250001	623750000	0.759904
chr3	802250001	802750000	1.45251		chr3	802375001	802875000	1.48091		chr3	823125001	823625000	0.923753		chr3	623375001	623875000	0.744555
chr3	802375001	802875000	1.46059		chr3	812000001	812500000	0.732004		chr3	823250001	823750000	0.905119		chr3	623500001	624000000	0.742842
chr3	812000001	812500000	0.663333		chr3	812125001	812625000	0.736474		chr3	823375001	823875000	0.913176		chr3	670250001	670750000	0.673894
chr3	812125001	812625000	0.668739		chr3	823000001	823500000	0.964783		chr3	837500001	838000000	0.854377		chr3	670375001	670875000	0.674885
chr3	823000001	823500000	1.03736		chr3	823125001	823625000	0.962983		chr3	837625001	838125000	0.859767		chr3	670500001	671000000	0.680335
chr3	823125001	823625000	1.08439		chr3	823250001	823750000	0.958324		chr3	837750001	838250000	0.883823		chr3	670625001	671125000	0.681656
chr3	823250001	823750000	1.09458		chr3	823375001	823875000	0.95703		chr3	837875001	838375000	0.993416		chr3	719500001	720000000	1.53449
chr3	823375001	823875000	1.12634		chr3	837500001	838000000	0.873248		chr3	911875001	912375000	1.4813		chr3	719625001	720125000	1.08578
chr3	837500001	838000000	0.878264		chr3	837625001	838125000	0.871669		chr3	912000001	912500000	0.936673		chr3	719750001	720250000	1.07751
chr3	837625001	838125000	0.930292		chr3	837750001	838250000	0.877155		chr3	912125001	912625000	0.896846		chr3	719875001	720375000	1.08164
chr3	837750001	838250000	0.895809		chr3	837875001	838375000	0.94187		chr3	912250001	912750000	0.884689		chr3	736500001	737000000	0.56396
chr3	837875001	838375000	0.928941		chr3	911875001	912375000	1.53935		chr3	914750001	915250000	0.644947		chr3	739750001	740250000	0.732551
chr3	911875001	912375000	1.39165		chr3	912000001	912500000	0.967047		chr3	914875001	915375000	0.620603		chr3	792500001	793000000	0.696362
chr3	912000001	912500000	0.844578		chr3	912125001	912625000	0.920952		chr3	915000001	915500000	0.626138		chr3	792625001	793125000	0.694084
chr3	912125001	912625000	0.835017		chr3	912250001	912750000	0.909579		chr3	915125001	915625000	0.588863		chr3	792750001	793250000	0.739513
chr3	912250001	912750000	0.822664		chr3	914750001	915250000	0.707387		chr3	922500001	923000000	0.709654		chr3	802250001	802750000	1.52587
chr3	922500001	923000000	0.775007		chr3	914875001	915375000	0.675375		chr3	922625001	923125000	0.721872		chr3	802375001	802875000	1.52687
chr3	922625001	923125000	0.765392		chr3	915000001	915500000	0.671616		chr3	922750001	923250000	0.729548		chr3	812000001	812500000	0.580043
chr3	922750001	923250000	0.744928		chr3	922500001	923000000	0.663074		chr3	922875001	923375000	0.773812		chr3	812125001	812625000	0.577219
chr3	922875001	923375000	0.68767		chr3	922625001	923125000	0.671009		chr3	933250001	933750000	0.670273		chr3	823000001	823500000	0.9867
chr3	1041375001	1041875000	1.32173		chr3	922750001	923250000	0.674753		chr3	933375001	933875000	0.640364		chr3	823125001	823625000	0.987819
chr3	1165750001	1166250000	0.653015		chr3	922875001	923375000	0.758637		chr3	989750001	990250000	0.617222		chr3	823250001	823750000	0.995429
chr3	1165875001	1166375000	0.682852		chr3	933250001	933750000	0.794812		chr3	989875001	990375000	0.634969		chr3	823375001	823875000	0.985887
chr3	1166000001	1166500000	0.713876		chr3	933375001	933875000	0.743655		chr3	990000001	990500000	0.644844		chr3	837500001	838000000	0.815138
chr3	1166125001	1166625000	0.724618		chr3	1041375001	1041875000	1.39453		chr3	990125001	990625000	0.746162		chr3	837625001	838125000	0.80184
chr3	1234625001	1235125000	0.65071		chr3	1165750001	1166250000	0.780469		chr3	1041375001	1041875000	1.40167		chr3	837750001	838250000	0.809974
chr3	1310375001	1310875000	1.86685		chr3	1165875001	1166375000	0.729261		chr3	1041500001	1042000000	0.617228		chr3	837875001	838375000	0.895119
chr3	1310500001	1311000000	1.83606		chr3	1166000001	1166500000	0.682607		chr3	1041625001	1042125000	0.612443		chr3	911875001	912375000	1.29656
chr3	1310625001	1311125000	1.83088		chr3	1166125001	1166625000	0.659828		chr3	1041750001	1042250000	0.619756		chr3	912000001	912500000	0.755024
chr3	1310750001	1311250000	1.81749		chr3	1234625001	1235125000	0.753438		chr3	1165750001	1166250000	0.707505		chr3	912125001	912625000	0.753642
chr3	1339250001	1339750000	0.776568		chr3	1310375001	1310875000	1.68753		chr3	1165875001	1166375000	0.688003		chr3	912250001	912750000	0.75224
chr3	1339375001	1339875000	0.823154		chr3	1310500001	1311000000	1.70874		chr3	1166000001	1166500000	0.667591		chr3	914875001	915375000	0.578135
chr3	1339500001	1340000000	0.815808		chr3	1310625001	1311125000	1.71814		chr3	1166125001	1166625000	0.655355		chr3	915000001	915500000	0.585377
chr3	1339625001	1340125000	0.769428		chr3	1310750001	1311250000	1.73211		chr3	1234625001	1235125000	0.700979		chr3	915125001	915625000	0.600842
chr3	1342000001	1342500000	0.753833		chr3	1339250001	1339750000	0.707117		chr3	1281000001	1281500000	0.637301		chr3	922500001	923000000	0.731999
chr3	1342125001	1342625000	0.756271		chr3	1339375001	1339875000	0.719501		chr3	1310375001	1310875000	1.68254		chr3	922625001	923125000	0.736185
chr3	1342250001	1342750000	0.751498		chr3	1339500001	1340000000	0.723491		chr3	1310500001	1311000000	1.68838		chr3	922750001	923250000	0.729808
chr3	1342375001	1342875000	0.745908		chr3	1339625001	1340125000	0.729581		chr3	1310625001	1311125000	1.68777		chr3	922875001	923375000	0.669682
chr3	1343250001	1343750000	0.622258		chr3	1343500001	1344000000	0.813206		chr3	1310750001	1311250000	1.69907		chr3	990125001	990625000	0.582415
chr3	1343375001	1343875000	0.675847		chr3	1343625001	1344125000	0.729891		chr3	1339250001	1339750000	0.677015		chr3	1041375001	1041875000	1.26589
chr3	1343500001	1344000000	0.878168		chr3	1347500001	1348000000	0.707459		chr3	1339375001	1339875000	0.694469		chr3	1165750001	1166250000	0.63312
chr3	1343625001	1344125000	0.779825		chr3	1349125001	1349625000	1.66852		chr3	1339500001	1340000000	0.698063		chr3	1165875001	1166375000	0.631031
chr3	1347500001	1348000000	0.615969		chr3	1349250001	1349750000	2.41335		chr3	1339625001	1340125000	0.70131		chr3	1166000001	1166500000	0.634672
chr3	1349000001	1349500000	0.73388		chr3	1349375001	1349875000	2.43384		chr3	1342000001	1342500000	0.5969		chr3	1166125001	1166625000	0.636992
chr3	1349125001	1349625000	1.97627		chr3	1349500001	1350000000	2.39795		chr3	1342125001	1342625000	0.594504		chr3	1234625001	1235125000	0.667227
chr3	1349250001	1349750000	2.62169		chr3	1352625001	1353125000	0.710411		chr3	1342250001	1342750000	0.591347		chr3	1277500001	1278000000	0.612836
chr3	1349375001	1349875000	2.52058		chr3	1366750001	1367250000	0.827411		chr3	1342375001	1342875000	0.590529		chr3	1277625001	1278125000	0.625274
chr3	1349500001	1350000000	2.43239		chr3	1367125001	1367625000	0.913249		chr3	1343375001	1343875000	0.585078		chr3	1310375001	1310875000	1.62545
chr3	1352625001	1353125000	0.631188		chr4	57625001	58125000	1.55148		chr3	1343500001	1344000000	0.804272		chr3	1310500001	1311000000	1.61454
chr3	1366750001	1367250000	0.765962		chr4	137500001	138000000	1.01659		chr3	1343625001	1344125000	0.715649		chr3	1310625001	1311125000	1.59501
chr3	1367125001	1367625000	0.777766		chr4	166250001	166750000	1.48445		chr3	1347500001	1348000000	0.672983		chr3	1310750001	1311250000	1.59199
chr4	57625001	58125000	1.50615		chr4	166375001	166875000	1.48032		chr3	1349125001	1349625000	1.6223		chr3	1339250001	1339750000	0.618355
chr4	137500001	138000000	1.06205		chr4	199250001	199750000	0.711764		chr3	1349250001	1349750000	2.35351		chr3	1339375001	1339875000	0.619154
chr4	166250001	166750000	1.47329		chr4	199375001	199875000	0.777205		chr3	1349375001	1349875000	2.35823		chr3	1339500001	1340000000	0.621239
chr4	166375001	166875000	1.47345		chr4	199500001	200000000	0.783301		chr3	1349500001	1350000000	2.31922		chr3	1339625001	1340125000	0.618155
chr4	213875001	214375000	0.626281		chr4	199625001	200125000	0.779493		chr3	1350875001	1351375000	0.582526		chr3	1343500001	1344000000	0.737945
chr4	214000001	214500000	0.633311		chr4	199750001	200250000	0.851053		chr3	1352625001	1353125000	0.678868		chr3	1343625001	1344125000	0.647693
chr4	214125001	214625000	0.643243		chr4	223500001	224000000	0.790054		chr3	1366750001	1367250000	0.791246		chr3	1349125001	1349625000	1.6009
chr4	214250001	214750000	0.618044		chr4	223625001	224125000	0.787652		chr3	1367125001	1367625000	0.878604		chr3	1349250001	1349750000	2.32505
chr4	223500001	224000000	0.629739		chr4	223750001	224250000	0.769098		chr4	57625001	58125000	1.5192		chr3	1349375001	1349875000	2.32114
chr4	223625001	224125000	0.62522		chr4	223875001	224375000	0.769528		chr4	137500001	138000000	0.952012		chr3	1349500001	1350000000	2.28617
chr4	223875001	224375000	0.646574		chr4	228000001	228500000	0.68869		chr4	166250001	166750000	1.43756		chr3	1352625001	1353125000	0.632724
chr4	263250001	263750000	0.638872		chr4	228125001	228625000	0.726587		chr4	166375001	166875000	1.43932		chr3	1366750001	1367250000	0.733977
chr4	263375001	263875000	0.63286		chr4	228250001	228750000	0.786986		chr4	274250001	274750000	1.49854		chr3	1367125001	1367625000	0.760545
chr4	263500001	264000000	0.620084		chr4	263250001	263750000	0.833067		chr4	274375001	274875000	1.49984		chr4	57625001	58125000	1.48956
chr4	274250001	274750000	1.4889		chr4	263375001	263875000	0.838331		chr4	352375001	352875000	0.612708		chr4	137500001	138000000	1.0279
chr4	274375001	274875000	1.48653		chr4	263500001	264000000	0.900598		chr4	352500001	353000000	0.707217		chr4	166250001	166750000	1.45748
chr4	352375001	352875000	0.656857		chr4	263625001	264125000	0.919148		chr4	352625001	353125000	0.714277		chr4	166375001	166875000	1.45945
chr4	352500001	353000000	0.714715		chr4	274250001	274750000	1.73115		chr4	352750001	353250000	0.716666		chr4	199750001	200250000	0.590802
chr4	352625001	353125000	0.699552		chr4	274375001	274875000	1.73091		chr4	493625001	494125000	0.943899		chr4	214000001	214500000	0.565417
chr4	352750001	353250000	0.702151		chr4	274500001	275000000	0.781623		chr4	493750001	494250000	0.904869		chr4	214125001	214625000	0.568699
chr4	493625001	494125000	1.17326		chr4	274625001	275125000	0.773487		chr4	493875001	494375000	0.883247		chr4	214250001	214750000	0.565384
chr4	493750001	494250000	1.03149		chr4	290875001	291375000	0.691487		chr4	597250001	597750000	0.615444		chr4	223500001	224000000	0.634284
chr4	493875001	494375000	0.998165		chr4	291000001	291500000	0.702181		chr4	711125001	711625000	0.595356		chr4	223625001	224125000	0.63479
chr4	525250001	525750000	0.65834		chr4	340875001	341375000	0.677282		chr4	711250001	711750000	0.596506		chr4	223750001	224250000	0.623593
chr4	525375001	525875000	0.674249		chr4	341000001	341500000	0.789753		chr4	711375001	711875000	0.604122		chr4	223875001	224375000	0.584433
chr4	525500001	526000000	0.687991		chr4	341125001	341625000	0.71911		chr4	793125001	793625000	0.645475		chr4	228250001	228750000	0.572767
chr4	525625001	526125000	0.705279		chr4	352375001	352875000	0.712952		chr4	793250001	793750000	0.653354		chr4	263250001	263750000	0.629598
chr4	597250001	597750000	0.641031		chr4	352500001	353000000	0.795278		chr4	793375001	793875000	0.662661		chr4	263375001	263875000	0.63228
chr4	668500001	669000000	0.635202		chr4	352625001	353125000	0.790306		chr4	793500001	794000000	0.667244		chr4	263500001	264000000	0.608501
chr4	668625001	669125000	0.645951		chr4	352750001	353250000	0.79378		chr4	800875001	801375000	1.64785		chr4	263625001	264125000	0.594439
chr4	669000001	669500000	0.69568		chr4	423875001	424375000	0.692831		chr4	889375001	889875000	1.45574		chr4	274250001	274750000	1.52677
chr4	669125001	669625000	0.685615		chr4	424000001	424500000	0.733183		chr4	889500001	890000000	1.39101		chr4	274375001	274875000	1.52733
chr4	669250001	669750000	0.688137		chr4	424125001	424625000	0.770893		chr4	889625001	890125000	1.4086		chr4	274500001	275000000	0.575109
chr4	711125001	711625000	0.621421		chr4	424250001	424750000	0.786127		chr4	889750001	890250000	1.41474		chr4	274625001	275125000	0.571487
chr4	711250001	711750000	0.619696		chr4	493625001	494125000	1.0585		chr4	891500001	892000000	0.688108		chr4	352375001	352875000	0.692255
chr4	711375001	711875000	0.622189		chr4	493750001	494250000	0.991184		chr4	891625001	892125000	0.691602		chr4	352500001	353000000	0.721327
chr4	793125001	793625000	0.690457		chr4	493875001	494375000	0.965909		chr4	891750001	892250000	0.720065		chr4	352625001	353125000	0.708118
chr4	793250001	793750000	0.687261		chr4	525375001	525875000	0.651045		chr4	891875001	892375000	0.75636		chr4	352750001	353250000	0.710269
chr4	793375001	793875000	0.682395		chr4	525500001	526000000	0.653003		chr4	911875001	912375000	0.585462		chr4	493625001	494125000	0.963538
chr4	793500001	794000000	0.673655		chr4	525625001	526125000	0.656138		chr4	912000001	912500000	0.640812		chr4	493750001	494250000	0.937713
chr4	800875001	801375000	1.6897		chr4	668500001	669000000	0.68749		chr4	912125001	912625000	0.629161		chr4	493875001	494375000	0.934336
chr4	889375001	889875000	1.49595		chr4	668625001	669125000	0.692667		chr4	915875001	916375000	0.622969		chr4	525250001	525750000	0.617112
chr4	889500001	890000000	1.44377		chr4	669000001	669500000	0.741902		chr4	916000001	916500000	0.615772		chr4	525375001	525875000	0.616811
chr4	889625001	890125000	1.43885		chr4	669125001	669625000	0.739175		chr4	916125001	916625000	0.620631		chr4	525500001	526000000	0.620917
chr4	889750001	890250000	1.47917		chr4	669250001	669750000	0.74241		chr4	916250001	916750000	0.633914		chr4	525625001	526125000	0.625382
chr4	891500001	892000000	0.650041		chr4	669375001	669875000	0.659388		chr4	990125001	990625000	1.2961		chr4	597250001	597750000	0.619884
chr4	891625001	892125000	0.654523		chr4	672750001	673250000	0.652752		chr4	990250001	990750000	1.30386		chr4	668500001	669000000	0.598478
chr4	891750001	892250000	0.666338		chr4	711375001	711875000	0.659732		chr4	990375001	990875000	1.2008		chr4	668625001	669125000	0.603324
chr4	891875001	892375000	0.695815		chr4	793125001	793625000	0.686708		chr4	990500001	991000000	1.17922		chr4	669000001	669500000	0.622088
chr4	915875001	916375000	0.682204		chr4	793250001	793750000	0.685356		chr4	1062250001	1062750000	1.22189		chr4	669125001	669625000	0.606375
chr4	916000001	916500000	0.651387		chr4	793375001	793875000	0.680123		chr4	1079250001	1079750000	0.645027		chr4	669250001	669750000	0.606797
chr4	916125001	916625000	0.64561		chr4	793500001	794000000	0.683948		chr4	1079375001	1079875000	0.641783		chr4	711125001	711625000	0.611144
chr4	916250001	916750000	0.629158		chr4	800875001	801375000	1.69833		chr4	1079500001	1080000000	0.639296		chr4	711250001	711750000	0.615092
chr4	990125001	990625000	1.35146		chr4	889375001	889875000	1.52132		chr4	1079625001	1080125000	0.635731		chr4	711375001	711875000	0.59954
chr4	990250001	990750000	1.33778		chr4	889500001	890000000	1.49485		chr4	1084000001	1084500000	1.14203		chr4	793125001	793625000	0.612458
chr4	990375001	990875000	1.21786		chr4	889625001	890125000	1.49193		chr4	1084125001	1084625000	1.13942		chr4	793250001	793750000	0.611656
chr4	990500001	991000000	1.24129		chr4	889750001	890250000	1.53361		chr4	1084250001	1084750000	1.14613		chr4	793375001	793875000	0.610654
chr4	1062250001	1062750000	1.22441		chr4	891500001	892000000	0.840569		chr4	1084375001	1084875000	1.14785		chr4	793500001	794000000	0.604352
chr4	1079250001	1079750000	0.699869		chr4	891625001	892125000	0.811859		chr4	1097625001	1098125000	1.13784		chr4	800875001	801375000	1.532
chr4	1079375001	1079875000	0.698918		chr4	891750001	892250000	0.76369		chr4	1097750001	1098250000	1.15079		chr4	889375001	889875000	1.45367
chr4	1079500001	1080000000	0.704999		chr4	891875001	892375000	0.694228		chr4	1097875001	1098375000	1.1626		chr4	889500001	890000000	1.41115
chr4	1079625001	1080125000	0.692667		chr4	915875001	916375000	0.763191		chr4	1191500001	1192000000	1.14969		chr4	889625001	890125000	1.40488
chr4	1084000001	1084500000	1.17996		chr4	916000001	916500000	0.721721		chr4	1191625001	1192125000	1.16808		chr4	889750001	890250000	1.41695
chr4	1084125001	1084625000	1.18505		chr4	916125001	916625000	0.711305		chr4	1238875001	1239375000	0.656252		chr4	891500001	892000000	0.63928
chr4	1084250001	1084750000	1.18515		chr4	916250001	916750000	0.735523		chr4	1239000001	1239500000	0.652965		chr4	891625001	892125000	0.635593
chr4	1084375001	1084875000	1.19082		chr4	990125001	990625000	1.30671		chr4	1239125001	1239625000	0.656874		chr4	891750001	892250000	0.629247
chr4	1097625001	1098125000	1.10398		chr4	990250001	990750000	1.32527		chr4	1239250001	1239750000	0.65228		chr4	891875001	892375000	0.642108
chr4	1097750001	1098250000	1.11162		chr4	990375001	990875000	1.25494		chr4	1284625001	1285125000	0.738445		chr4	915875001	916375000	0.651013
chr4	1097875001	1098375000	1.12418		chr4	990500001	991000000	1.22795		chr4	1284750001	1285250000	0.676209		chr4	916000001	916500000	0.644795
chr4	1191500001	1192000000	1.21164		chr4	1062250001	1062750000	1.19208		chr4	1284875001	1285375000	0.850722		chr4	916125001	916625000	0.639018
chr4	1191625001	1192125000	1.23865		chr4	1079250001	1079750000	0.760754		chr4	1285000001	1285500000	0.880192		chr4	916250001	916750000	0.6301
chr4	1238875001	1239375000	0.719141		chr4	1079375001	1079875000	0.760204		chr4	1301500001	1302000000	0.601339		chr4	990125001	990625000	1.29223
chr4	1239000001	1239500000	0.716217		chr4	1079500001	1080000000	0.758906		chr4	1367750001	1368250000	0.581729		chr4	990250001	990750000	1.29671
chr4	1239125001	1239625000	0.719528		chr4	1079625001	1080125000	0.738119		chr4	1368000001	1368500000	0.585087		chr4	990375001	990875000	1.19765
chr4	1239250001	1239750000	0.717426		chr4	1084000001	1084500000	1.17414		chr4	1368125001	1368625000	0.633854		chr4	990500001	991000000	1.19771
chr4	1253000001	1253500000	0.620442		chr4	1084125001	1084625000	1.17019		chr4	1493125001	1493625000	0.795827		chr4	1062250001	1062750000	1.18632
chr4	1271750001	1272250000	0.669818		chr4	1084250001	1084750000	1.1761		chr4	1493250001	1493750000	0.841896		chr4	1079250001	1079750000	0.664712
chr4	1284625001	1285125000	0.69476		chr4	1084375001	1084875000	1.18008		chr4	1493375001	1493875000	0.876162		chr4	1079375001	1079875000	0.666512
chr4	1284750001	1285250000	0.621958		chr4	1097625001	1098125000	1.16141		chr4	1493500001	1494000000	0.853095		chr4	1079500001	1080000000	0.667017
chr4	1284875001	1285375000	0.772851		chr4	1097750001	1098250000	1.15605		chr4	1543250001	1543750000	0.870195		chr4	1079625001	1080125000	0.66136
chr4	1285000001	1285500000	0.777993		chr4	1097875001	1098375000	1.15042		chr4	1543375001	1543875000	0.783142		chr4	1084000001	1084500000	1.14681
chr4	1301625001	1302125000	0.687832		chr4	1191500001	1192000000	1.1934		chr4	1543500001	1544000000	0.784879		chr4	1084125001	1084625000	1.1466
chr4	1351500001	1352000000	0.654999		chr4	1191625001	1192125000	1.1907		chr4	1543625001	1544125000	0.809217		chr4	1084250001	1084750000	1.14332
chr4	1351625001	1352125000	0.704107		chr4	1238875001	1239375000	0.690496		chr4	1622750001	1623250000	0.842144		chr4	1084375001	1084875000	1.13773
chr4	1493125001	1493625000	0.706456		chr4	1239000001	1239500000	0.68616		chr4	1622875001	1623375000	0.760559		chr4	1097625001	1098125000	1.05783
chr4	1493250001	1493750000	0.706793		chr4	1239125001	1239625000	0.686408		chr4	1623000001	1623500000	0.765356		chr4	1097750001	1098250000	1.06709
chr4	1493375001	1493875000	0.722837		chr4	1239250001	1239750000	0.685464		chr4	1623125001	1623625000	0.764533		chr4	1097875001	1098375000	1.08521
chr4	1493500001	1494000000	0.742312		chr4	1284625001	1285125000	0.72238		chr4	1649250001	1649750000	1.63451		chr4	1191500001	1192000000	1.13544
chr4	1543250001	1543750000	0.955088		chr4	1284750001	1285250000	0.674057		chr4	1649375001	1649875000	1.59824		chr4	1191625001	1192125000	1.15313
chr4	1543375001	1543875000	0.958693		chr4	1284875001	1285375000	0.819667		chr4	1649500001	1650000000	1.55211		chr4	1239250001	1239750000	0.569325
chr4	1543500001	1544000000	0.946161		chr4	1285000001	1285500000	0.817102		chr4	1649625001	1650125000	1.52543		chr4	1284625001	1285125000	0.625039
chr4	1543625001	1544125000	0.878568		chr4	1493125001	1493625000	0.763628		chr4	1778375001	1778875000	0.687666		chr4	1284750001	1285250000	0.572234
chr4	1622750001	1623250000	0.871683		chr4	1493250001	1493750000	0.772901		chr4	1778500001	1779000000	0.727815		chr4	1284875001	1285375000	0.728935
chr4	1622875001	1623375000	0.810994		chr4	1493375001	1493875000	0.771174		chr4	1778625001	1779125000	0.75248		chr4	1285000001	1285500000	0.736384
chr4	1623000001	1623500000	0.949119		chr4	1493500001	1494000000	0.772555		chr4	1778750001	1779250000	0.812578		chr4	1337875001	1338375000	0.591223
chr4	1623125001	1623625000	0.946179		chr4	1543250001	1543750000	0.923691		chr5	65250001	65750000	0.583922		chr4	1368125001	1368625000	0.583468
chr4	1649250001	1649750000	1.52706		chr4	1543375001	1543875000	0.8596		chr5	66250001	66750000	0.667927		chr4	1493125001	1493625000	0.76552
chr4	1649375001	1649875000	1.58151		chr4	1543500001	1544000000	0.859905		chr5	66375001	66875000	0.68778		chr4	1493250001	1493750000	0.757068
chr4	1649500001	1650000000	1.6052		chr4	1543625001	1544125000	0.868932		chr5	66500001	67000000	0.64827		chr4	1493375001	1493875000	0.748027
chr4	1649625001	1650125000	1.61279		chr4	1622750001	1623250000	0.884049		chr5	67250001	67750000	1.27617		chr4	1493500001	1494000000	0.740785
chr4	1737125001	1737625000	0.679462		chr4	1622875001	1623375000	0.942168		chr5	68375001	68875000	0.691468		chr4	1543250001	1543750000	0.856002
chr4	1737250001	1737750000	0.629681		chr4	1623000001	1623500000	0.970545		chr5	68500001	69000000	1.29638		chr4	1543375001	1543875000	0.797774
chr4	1777000001	1777500000	0.622493		chr4	1623125001	1623625000	0.970201		chr5	68625001	69125000	1.29583		chr4	1543500001	1544000000	0.79204
chr4	1777125001	1777625000	0.620421		chr4	1649250001	1649750000	1.55284		chr5	68750001	69250000	1.54081		chr4	1543625001	1544125000	0.77269
chr4	1777250001	1777750000	0.614668		chr4	1649375001	1649875000	1.57374		chr5	68875001	69375000	1.17898		chr4	1622750001	1623250000	0.758723
chr4	1777375001	1777875000	0.619368		chr4	1649500001	1650000000	1.57067		chr5	87625001	88125000	0.604485		chr4	1622875001	1623375000	0.745238
chr4	1778375001	1778875000	0.763184		chr4	1649625001	1650125000	1.57366		chr5	87750001	88250000	0.650918		chr4	1623000001	1623500000	0.741305
chr4	1778500001	1779000000	0.795854		chr4	1777000001	1777500000	0.809834		chr5	87875001	88375000	0.800916		chr4	1623125001	1623625000	0.738073
chr4	1778625001	1779125000	0.823136		chr4	1777125001	1777625000	0.825362		chr5	88000001	88500000	0.746356		chr4	1649250001	1649750000	1.52334
chr4	1778750001	1779250000	0.864589		chr4	1777250001	1777750000	0.823692		chr5	88125001	88625000	0.715518		chr4	1649375001	1649875000	1.5341
chr5	66250001	66750000	0.622606		chr4	1777375001	1777875000	0.837088		chr5	88250001	88750000	0.861185		chr4	1649500001	1650000000	1.54597
chr5	66375001	66875000	0.650953		chr4	1778375001	1778875000	0.781638		chr5	88375001	88875000	0.684954		chr4	1649625001	1650125000	1.5559
chr5	67250001	67750000	1.23896		chr4	1778500001	1779000000	0.753813		chr5	88500001	89000000	0.812067		chr4	1778375001	1778875000	0.706076
chr5	68375001	68875000	0.70681		chr4	1778625001	1779125000	0.772949		chr5	88625001	89125000	2.03313		chr4	1778500001	1779000000	0.704603
chr5	68500001	69000000	1.33167		chr4	1778750001	1779250000	0.798033		chr5	130000001	130500000	0.586768		chr4	1778625001	1779125000	0.707671
chr5	68625001	69125000	1.35118		chr5	66250001	66750000	0.676045		chr5	130125001	130625000	0.630634		chr4	1778750001	1779250000	0.721359
chr5	68750001	69250000	1.5917		chr5	66375001	66875000	0.693625		chr5	215750001	216250000	0.624206		chr5	67250001	67750000	1.1254
chr5	68875001	69375000	1.21465		chr5	66500001	67000000	0.664439		chr5	216125001	216625000	0.584759		chr5	68375001	68875000	0.618586
chr5	87625001	88125000	0.734473		chr5	67250001	67750000	1.28776		chr5	231250001	231750000	0.598077		chr5	68500001	69000000	1.16572
chr5	87750001	88250000	0.820808		chr5	68375001	68875000	0.752537		chr5	304750001	305250000	1.17138		chr5	68625001	69125000	1.16184
chr5	87875001	88375000	1.03822		chr5	68500001	69000000	1.33208		chr5	304875001	305375000	1.16869		chr5	68750001	69250000	1.40814
chr5	88000001	88500000	0.972539		chr5	68625001	69125000	1.33404		chr5	305000001	305500000	1.16597		chr5	68875001	69375000	1.04405
chr5	88125001	88625000	0.935562		chr5	68750001	69250000	1.57569		chr5	305125001	305625000	1.15812		chr5	87625001	88125000	0.632692
chr5	88250001	88750000	1.03325		chr5	68875001	69375000	1.20761		chr5	314500001	315000000	1.72877		chr5	87750001	88250000	0.65569
chr5	88375001	88875000	0.820682		chr5	87625001	88125000	0.669846		chr5	314625001	315125000	1.70001		chr5	87875001	88375000	0.824373
chr5	88500001	89000000	0.952688		chr5	87750001	88250000	0.731303		chr5	314750001	315250000	1.10625		chr5	88000001	88500000	0.775785
chr5	88625001	89125000	2.13419		chr5	87875001	88375000	0.873086		chr5	314875001	315375000	1.0976		chr5	88125001	88625000	0.749688
chr5	130125001	130625000	0.646206		chr5	88000001	88500000	0.795218		chr5	315000001	315500000	0.691848		chr5	88250001	88750000	0.889423
chr5	230875001	231375000	0.683058		chr5	88125001	88625000	0.763117		chr5	315125001	315625000	0.687628		chr5	88375001	88875000	0.69718
chr5	231000001	231500000	0.658237		chr5	88250001	88750000	0.884794		chr5	363500001	364000000	0.823835		chr5	88500001	89000000	0.824367
chr5	304750001	305250000	1.19043		chr5	88375001	88875000	0.699281		chr5	363625001	364125000	0.808999		chr5	88625001	89125000	2.04971
chr5	304875001	305375000	1.18853		chr5	88500001	89000000	0.81015		chr5	363750001	364250000	0.829003		chr5	130000001	130500000	0.568832
chr5	305000001	305500000	1.19483		chr5	88625001	89125000	2.00015		chr5	363875001	364375000	0.819677		chr5	130125001	130625000	0.623657
chr5	305125001	305625000	1.18582		chr5	130125001	130625000	0.685488		chr5	373000001	373500000	0.74245		chr5	215875001	216375000	0.573555
chr5	314500001	315000000	1.67947		chr5	216125001	216625000	0.712808		chr5	373125001	373625000	0.746035		chr5	216000001	216500000	0.582922
chr5	314625001	315125000	1.69381		chr5	304750001	305250000	1.36494		chr5	373250001	373750000	0.745162		chr5	216125001	216625000	0.56391
chr5	314750001	315250000	1.09704		chr5	304875001	305375000	1.37472		chr5	373375001	373875000	0.767045		chr5	304750001	305250000	1.16031
chr5	314875001	315375000	1.09882		chr5	305000001	305500000	1.3942		chr5	404250001	404750000	1.52503		chr5	304875001	305375000	1.16132
chr5	315000001	315500000	0.661298		chr5	305125001	305625000	1.385		chr5	404375001	404875000	1.51848		chr5	305000001	305500000	1.16287
chr5	315125001	315625000	0.6278		chr5	314500001	315000000	1.74928		chr5	404500001	405000000	1.51106		chr5	305125001	305625000	1.15801
chr5	363500001	364000000	0.806921		chr5	314625001	315125000	1.74467		chr5	404625001	405125000	1.47429		chr5	314500001	315000000	1.6302
chr5	363625001	364125000	0.80713		chr5	314750001	315250000	1.15022		chr5	537750001	538250000	0.907663		chr5	314625001	315125000	1.65399
chr5	363750001	364250000	0.84828		chr5	314875001	315375000	1.14616		chr5	537875001	538375000	0.908313		chr5	314750001	315250000	1.06353
chr5	363875001	364375000	0.868509		chr5	315000001	315500000	0.718245		chr5	538000001	538500000	0.901015		chr5	314875001	315375000	1.06783
chr5	373000001	373500000	0.847718		chr5	315125001	315625000	0.716503		chr5	538125001	538625000	0.897895		chr5	315000001	315500000	0.641862
chr5	373125001	373625000	0.845908		chr5	363500001	364000000	1.05385		chr5	654000001	654500000	0.936189		chr5	315125001	315625000	0.633505
chr5	373250001	373750000	0.845173		chr5	363625001	364125000	1.02283		chr5	654125001	654625000	0.912705		chr5	363500001	364000000	0.901638
chr5	373375001	373875000	0.911803		chr5	363750001	364250000	1.0142		chr5	654250001	654750000	0.911725		chr5	363625001	364125000	0.877458
chr5	404250001	404750000	1.56322		chr5	363875001	364375000	0.980502		chr5	654375001	654875000	0.915866		chr5	363750001	364250000	0.888265
chr5	404375001	404875000	1.5892		chr5	373000001	373500000	0.734345		chr5	704625001	705125000	1.37544		chr5	363875001	364375000	0.872321
chr5	404500001	405000000	1.59363		chr5	373125001	373625000	0.735175		chr5	704750001	705250000	1.41174		chr5	373000001	373500000	0.740875
chr5	404625001	405125000	1.60795		chr5	373250001	373750000	0.736388		chr5	842750001	843250000	0.593639		chr5	373125001	373625000	0.739665
chr5	537750001	538250000	0.877998		chr5	373375001	373875000	0.769991		chr5	842875001	843375000	0.593001		chr5	373250001	373750000	0.741151
chr5	537875001	538375000	0.883417		chr5	397625001	398125000	0.711579		chr5	843000001	843500000	0.601398		chr5	373375001	373875000	0.723618
chr5	538000001	538500000	0.868295		chr5	402875001	403375000	0.787754		chr5	843125001	843625000	0.591346		chr5	404250001	404750000	1.46753
chr5	538125001	538625000	0.866704		chr5	403000001	403500000	0.774222		chr5	854875001	855375000	0.693894		chr5	404375001	404875000	1.46928
chr5	654000001	654500000	0.970443		chr5	403125001	403625000	0.800028		chr5	855000001	855500000	0.737095		chr5	404500001	405000000	1.4698
chr5	654125001	654625000	0.975193		chr5	404250001	404750000	1.74947		chr5	855125001	855625000	0.75694		chr5	404625001	405125000	1.46959
chr5	654250001	654750000	0.975899		chr5	404375001	404875000	1.75562		chr5	855250001	855750000	0.750628		chr5	537750001	538250000	0.851371
chr5	654375001	654875000	0.982913		chr5	404500001	405000000	1.74741		chr5	881500001	882000000	0.626918		chr5	537875001	538375000	0.885635
chr5	704625001	705125000	1.29573		chr5	404625001	405125000	1.72408		chr5	917500001	918000000	0.587889		chr5	538000001	538500000	0.890055
chr5	704750001	705250000	1.28658		chr5	459500001	460000000	0.707926		chr5	917625001	918125000	0.587848		chr5	538125001	538625000	0.886928
chr5	822750001	823250000	0.642909		chr5	459625001	460125000	0.706017		chr5	917750001	918250000	0.584092		chr5	654000001	654500000	0.920779
chr5	854875001	855375000	0.652474		chr5	459750001	460250000	0.732105		chr5	918625001	919125000	0.749425		chr5	654125001	654625000	0.912662
chr5	855000001	855500000	0.649207		chr5	459875001	460375000	0.71736		chr5	918750001	919250000	0.752486		chr5	654250001	654750000	0.910334
chr5	855125001	855625000	0.644354		chr5	537750001	538250000	1.07451		chr5	918875001	919375000	0.74766		chr5	654375001	654875000	0.913292
chr5	855250001	855750000	0.639424		chr5	537875001	538375000	1.17015		chr5	919000001	919500000	0.747933		chr5	704625001	705125000	1.31052
chr5	918625001	919125000	0.741222		chr5	538000001	538500000	1.20834		chr5	1077625001	1078125000	0.738577		chr5	704750001	705250000	1.32124
chr5	918750001	919250000	0.746324		chr5	538125001	538625000	1.19062		chr5	1077750001	1078250000	0.718529		chr5	822750001	823250000	0.606971
chr5	918875001	919375000	0.745455		chr5	654000001	654500000	1.02875		chr5	1077875001	1078375000	0.726719		chr5	854875001	855375000	0.572893
chr5	919000001	919500000	0.73909		chr5	654125001	654625000	0.991068		chr5	1078000001	1078500000	0.7304		chr5	855000001	855500000	0.568833
chr5	1077625001	1078125000	0.755186		chr5	654250001	654750000	0.985105		chr5	1098000001	1098500000	2.00291		chr5	918625001	919125000	0.857041
chr5	1077750001	1078250000	0.733211		chr5	654375001	654875000	0.98575		chr5	1098125001	1098625000	2.00485		chr5	918750001	919250000	0.854618
chr5	1077875001	1078375000	0.752025		chr5	704625001	705125000	1.42546		chr5	1098250001	1098750000	2.01113		chr5	918875001	919375000	0.850389
chr5	1078000001	1078500000	0.771352		chr5	704750001	705250000	1.45549		chr5	1098375001	1098875000	2.01178		chr5	919000001	919500000	0.806239
chr5	1098000001	1098500000	2.13879		chr5	1077625001	1078125000	0.72891		chr5	1125750001	1126250000	0.597274		chr5	1077625001	1078125000	0.725395
chr5	1098125001	1098625000	2.12738		chr5	1077750001	1078250000	0.727867		chr5	1125875001	1126375000	0.611804		chr5	1077750001	1078250000	0.7075
chr5	1098250001	1098750000	2.12633		chr5	1077875001	1078375000	0.727238		chr5	1126000001	1126500000	0.631386		chr5	1077875001	1078375000	0.713058
chr5	1098375001	1098875000	2.1102		chr5	1078000001	1078500000	0.723688		chr5	1126125001	1126625000	0.622312		chr5	1078000001	1078500000	0.722664
chr5	1151125001	1151625000	0.826664		chr5	1098000001	1098500000	2.1536		chr5	1151125001	1151625000	0.772261		chr5	1098000001	1098500000	1.96336
chr5	1151250001	1151750000	0.824483		chr5	1098125001	1098625000	2.13493		chr5	1151250001	1151750000	0.768297		chr5	1098125001	1098625000	1.96055
chr5	1151375001	1151875000	0.843818		chr5	1098250001	1098750000	2.13776		chr5	1151375001	1151875000	0.775057		chr5	1098250001	1098750000	1.95565
chr5	1151500001	1152000000	0.846077		chr5	1098375001	1098875000	2.11001		chr5	1151500001	1152000000	0.779631		chr5	1098375001	1098875000	1.95136
chr5	1239375001	1239875000	0.872895		chr5	1151125001	1151625000	0.746525		chr5	1239375001	1239875000	0.751101		chr5	1151125001	1151625000	0.793679
chr5	1239500001	1240000000	0.848492		chr5	1151250001	1151750000	0.778969		chr5	1239500001	1240000000	0.762237		chr5	1151250001	1151750000	0.798628
chr5	1239625001	1240125000	0.757916		chr5	1151375001	1151875000	0.862807		chr5	1239625001	1240125000	0.695069		chr5	1151375001	1151875000	0.826479
chr5	1239750001	1240250000	0.714106		chr5	1151500001	1152000000	0.8854		chr5	1239750001	1240250000	0.693895		chr5	1151500001	1152000000	0.828137
chr5	1362000001	1362500000	0.678908		chr5	1239375001	1239875000	0.901122		chr5	1496750001	1497250000	1.11391		chr5	1239375001	1239875000	0.754474
chr5	1362125001	1362625000	0.669644		chr5	1239500001	1240000000	0.93183		chr5	1496875001	1497375000	1.12807		chr5	1239500001	1240000000	0.767422
chr5	1362250001	1362750000	0.647753		chr5	1239625001	1240125000	0.844839		chr5	1497000001	1497500000	1.13067		chr5	1239625001	1240125000	0.693974
chr5	1362375001	1362875000	0.623149		chr5	1239750001	1240250000	0.826764		chr5	1497125001	1497625000	1.13802		chr5	1239750001	1240250000	0.678996
chr5	1496750001	1497250000	1.17533		chr5	1496750001	1497250000	1.06538		chr5	1582875001	1583375000	1.26019		chr5	1362000001	1362500000	0.616104
chr5	1496875001	1497375000	1.17837		chr5	1496875001	1497375000	1.06695		chr5	1583000001	1583500000	1.26269		chr5	1362125001	1362625000	0.615203
chr5	1497000001	1497500000	1.16329		chr5	1497000001	1497500000	1.06372		chr5	1583125001	1583625000	1.26232		chr5	1362250001	1362750000	0.603207
chr5	1497125001	1497625000	1.14975		chr5	1497125001	1497625000	1.06146		chr5	1634750001	1635250000	1.75407		chr5	1362375001	1362875000	0.587307
chr5	1582875001	1583375000	1.27422		chr5	1582875001	1583375000	1.29533		chr5	1634875001	1635375000	1.7478		chr5	1492625001	1493125000	0.638701
chr5	1583000001	1583500000	1.26946		chr5	1583000001	1583500000	1.29548		chr5	1635000001	1635500000	1.74123		chr5	1496750001	1497250000	1.12357
chr5	1583125001	1583625000	1.25134		chr5	1583125001	1583625000	1.30741		chr5	1635125001	1635625000	1.73592		chr5	1496875001	1497375000	1.12107
chr5	1634750001	1635250000	2.10858		chr5	1634750001	1635250000	1.8588		chr6	64875001	65375000	0.708025		chr5	1497000001	1497500000	1.12602
chr5	1634875001	1635375000	2.11898		chr5	1634875001	1635375000	1.86658		chr6	65000001	65500000	0.642367		chr5	1497125001	1497625000	1.13895
chr5	1635000001	1635500000	2.08958		chr5	1635000001	1635500000	1.86843		chr6	65125001	65625000	0.631622		chr5	1582875001	1583375000	1.34351
chr5	1635125001	1635625000	2.10192		chr5	1635125001	1635625000	1.87325		chr6	65250001	65750000	0.633919		chr5	1583000001	1583500000	1.32991
chr6	64875001	65375000	0.684775		chr6	64875001	65375000	0.769355		chr6	269875001	270375000	0.584403		chr5	1583125001	1583625000	1.29375
chr6	280375001	280875000	1.5173		chr6	65000001	65500000	0.697094		chr6	280375001	280875000	1.49722		chr5	1634750001	1635250000	1.9043
chr6	280500001	281000000	1.53343		chr6	65125001	65625000	0.694759		chr6	280500001	281000000	1.50751		chr5	1634875001	1635375000	1.89929
chr6	280625001	281125000	1.53683		chr6	65250001	65750000	0.695931		chr6	280625001	281125000	1.50352		chr5	1635000001	1635500000	1.87966
chr6	280750001	281250000	1.52888		chr6	269875001	270375000	0.666229		chr6	280750001	281250000	1.51229		chr5	1635125001	1635625000	1.87675
chr6	302000001	302500000	1.295		chr6	280375001	280875000	1.54006		chr6	302000001	302500000	1.33148		chr6	64875001	65375000	0.627475
chr6	302125001	302625000	1.30889		chr6	280500001	281000000	1.55123		chr6	302125001	302625000	1.31923		chr6	65000001	65500000	0.56343
chr6	302250001	302750000	1.31779		chr6	280625001	281125000	1.54306		chr6	302250001	302750000	1.3173		chr6	65125001	65625000	0.564296
chr6	302375001	302875000	1.32226		chr6	280750001	281250000	1.54912		chr6	302375001	302875000	1.31793		chr6	65250001	65750000	0.571951
chr6	329875001	330375000	1.16527		chr6	302000001	302500000	1.34771		chr6	329875001	330375000	1.22259		chr6	280375001	280875000	1.49842
chr6	330000001	330500000	1.17012		chr6	302125001	302625000	1.33767		chr6	330000001	330500000	1.23545		chr6	280500001	281000000	1.49947
chr6	393000001	393500000	1.58917		chr6	302250001	302750000	1.33774		chr6	393000001	393500000	1.564		chr6	280625001	281125000	1.48979
chr6	393125001	393625000	1.62637		chr6	302375001	302875000	1.3394		chr6	393125001	393625000	1.5721		chr6	280750001	281250000	1.49069
chr6	393250001	393750000	1.92631		chr6	329875001	330375000	1.28718		chr6	393250001	393750000	1.88842		chr6	302000001	302500000	1.28998
chr6	393375001	393875000	1.91629		chr6	330000001	330500000	1.31422		chr6	393375001	393875000	1.88039		chr6	302125001	302625000	1.28279
chr6	443875001	444375000	1.25272		chr6	393000001	393500000	1.61332		chr6	443875001	444375000	1.26362		chr6	302250001	302750000	1.29016
chr6	444000001	444500000	1.26189		chr6	393125001	393625000	1.60687		chr6	444000001	444500000	1.27097		chr6	302375001	302875000	1.29444
chr6	444125001	444625000	1.28682		chr6	393250001	393750000	1.93607		chr6	444125001	444625000	1.27141		chr6	329875001	330375000	1.1635
chr6	444250001	444750000	1.32728		chr6	393375001	393875000	1.92437		chr6	444250001	444750000	1.26675		chr6	330000001	330500000	1.14739
chr6	446375001	446875000	0.997744		chr6	443875001	444375000	1.30588		chr6	446375001	446875000	0.956086		chr6	393000001	393500000	1.53324
chr6	446500001	447000000	0.955566		chr6	444000001	444500000	1.32891		chr6	446500001	447000000	0.918352		chr6	393125001	393625000	1.54676
chr6	446625001	447125000	0.937041		chr6	444125001	444625000	1.35789		chr6	446625001	447125000	0.916167		chr6	393250001	393750000	1.83236
chr6	446750001	447250000	0.930748		chr6	444250001	444750000	1.38684		chr6	446750001	447250000	0.915165		chr6	393375001	393875000	1.82852
chr6	548000001	548500000	0.844764		chr6	446375001	446875000	1.01013		chr6	548000001	548500000	0.787529		chr6	443875001	444375000	1.29741
chr6	548125001	548625000	0.825737		chr6	446500001	447000000	0.966186		chr6	548125001	548625000	0.788739		chr6	444000001	444500000	1.31475
chr6	548250001	548750000	0.818767		chr6	446625001	447125000	0.952015		chr6	548250001	548750000	0.792288		chr6	444125001	444625000	1.32507
chr6	548375001	548875000	0.814357		chr6	446750001	447250000	0.953319		chr6	548375001	548875000	0.795035		chr6	444250001	444750000	1.32998
chr6	559000001	559500000	0.73911		chr6	548000001	548500000	0.831941		chr6	559000001	559500000	0.77649		chr6	446375001	446875000	0.957507
chr6	559125001	559625000	0.738516		chr6	548125001	548625000	0.835435		chr6	559125001	559625000	0.777565		chr6	446500001	447000000	0.933981
chr6	559250001	559750000	0.779826		chr6	548250001	548750000	0.858994		chr6	559250001	559750000	0.800908		chr6	446625001	447125000	0.926394
chr6	559375001	559875000	0.826236		chr6	548375001	548875000	0.864684		chr6	559375001	559875000	0.840403		chr6	446750001	447250000	0.927923
chr6	614500001	615000000	1.56929		chr6	559000001	559500000	0.733812		chr6	614500001	615000000	1.51434		chr6	548000001	548500000	0.785641
chr6	614625001	615125000	1.54603		chr6	559125001	559625000	0.733531		chr6	614625001	615125000	1.49661		chr6	548125001	548625000	0.78343
chr6	614750001	615250000	1.54115		chr6	559250001	559750000	0.755563		chr6	614750001	615250000	1.49316		chr6	548250001	548750000	0.783329
chr6	614875001	615375000	1.5401		chr6	559375001	559875000	0.785887		chr6	614875001	615375000	1.4924		chr6	548375001	548875000	0.784656
chr6	760625001	761125000	0.688356		chr6	614500001	615000000	1.57877		chr6	693875001	694375000	0.651001		chr6	559000001	559500000	0.712149
chr6	760750001	761250000	0.670664		chr6	614625001	615125000	1.55778		chr6	694000001	694500000	0.63331		chr6	559125001	559625000	0.712846
chr6	760875001	761375000	0.675958		chr6	614750001	615250000	1.55305		chr6	694125001	694625000	0.623605		chr6	559250001	559750000	0.703001
chr6	761000001	761500000	0.681479		chr6	614875001	615375000	1.5555		chr6	694250001	694750000	0.616524		chr6	559375001	559875000	0.712336
chr6	778000001	778500000	0.885989		chr6	693875001	694375000	0.744428		chr6	760625001	761125000	0.732835		chr6	614500001	615000000	1.35987
chr6	778125001	778625000	0.884232		chr6	694000001	694500000	0.726669		chr6	760750001	761250000	0.741539		chr6	614625001	615125000	1.36241
chr6	778250001	778750000	1.04341		chr6	694125001	694625000	0.726514		chr6	760875001	761375000	0.735074		chr6	614750001	615250000	1.36255
chr6	778375001	778875000	1.013		chr6	694250001	694750000	0.725595		chr6	761000001	761500000	0.688906		chr6	614875001	615375000	1.36111
chr6	862625001	863125000	0.697715		chr6	760625001	761125000	0.772969		chr6	778000001	778500000	0.753859		chr6	760625001	761125000	0.676615
chr6	862750001	863250000	0.709696		chr6	760750001	761250000	0.783571		chr6	778125001	778625000	0.750153		chr6	760750001	761250000	0.681976
chr6	862875001	863375000	0.685414		chr6	760875001	761375000	0.775024		chr6	778250001	778750000	0.949323		chr6	760875001	761375000	0.683395
chr6	863000001	863500000	0.683632		chr6	761000001	761500000	0.724593		chr6	778375001	778875000	0.955799		chr6	761000001	761500000	0.680353
chr6	935625001	936125000	0.740137		chr6	778000001	778500000	0.840136		chr6	862625001	863125000	0.804974		chr6	778000001	778500000	0.712999
chr6	935750001	936250000	1.08447		chr6	778125001	778625000	0.825735		chr6	862750001	863250000	0.787997		chr6	778125001	778625000	0.699755
chr6	935875001	936375000	1.10608		chr6	778250001	778750000	1.01167		chr6	862875001	863375000	0.742684		chr6	778250001	778750000	0.923192
chr6	936000001	936500000	1.1104		chr6	778375001	778875000	1.01908		chr6	863000001	863500000	0.73937		chr6	778375001	778875000	0.934139
chr6	1008625001	1009125000	0.666734		chr6	862625001	863125000	0.724216		chr6	903875001	904375000	0.583473		chr6	862625001	863125000	0.653245
chr6	1008750001	1009250000	0.62339		chr6	862750001	863250000	0.731335		chr6	935625001	936125000	0.695183		chr6	862750001	863250000	0.637891
chr6	1008875001	1009375000	0.628837		chr6	862875001	863375000	0.715065		chr6	935750001	936250000	0.93311		chr6	862875001	863375000	0.626722
chr6	1009000001	1009500000	0.630289		chr6	863000001	863500000	0.718344		chr6	935875001	936375000	0.926565		chr6	863000001	863500000	0.627228
chr6	1019750001	1020250000	0.643656		chr6	914250001	914750000	0.651336		chr6	936000001	936500000	0.91935		chr6	935625001	936125000	0.654847
chr6	1019875001	1020375000	0.631264		chr6	914375001	914875000	0.721151		chr6	1019750001	1020250000	0.732576		chr6	935750001	936250000	0.89339
chr6	1020000001	1020500000	0.649217		chr6	935625001	936125000	0.703868		chr6	1019875001	1020375000	0.726194		chr6	935875001	936375000	0.890067
chr6	1020125001	1020625000	0.680567		chr6	935750001	936250000	0.954571		chr6	1020000001	1020500000	0.754137		chr6	936000001	936500000	0.895616
chr6	1064000001	1064500000	0.887894		chr6	935875001	936375000	0.961613		chr6	1020125001	1020625000	0.761892		chr6	1008625001	1009125000	0.735789
chr6	1064125001	1064625000	0.883614		chr6	936000001	936500000	0.96066		chr6	1031000001	1031500000	0.605431		chr6	1008750001	1009250000	0.719412
chr6	1064250001	1064750000	0.875161		chr6	1019750001	1020250000	0.76109		chr6	1064000001	1064500000	0.948698		chr6	1008875001	1009375000	0.721664
chr6	1064375001	1064875000	0.839895		chr6	1019875001	1020375000	0.745045		chr6	1064125001	1064625000	0.939809		chr6	1009000001	1009500000	0.72338
chr6	1087500001	1088000000	0.627428		chr6	1020000001	1020500000	0.779694		chr6	1064250001	1064750000	0.951613		chr6	1019750001	1020250000	0.599987
chr6	1087625001	1088125000	0.700011		chr6	1020125001	1020625000	0.798451		chr6	1064375001	1064875000	0.966886		chr6	1019875001	1020375000	0.621947
chr6	1087750001	1088250000	0.686762		chr6	1030875001	1031375000	0.652911		chr6	1072250001	1072750000	0.680084		chr6	1020000001	1020500000	0.636377
chr6	1087875001	1088375000	0.646547		chr6	1031000001	1031500000	0.685055		chr6	1072375001	1072875000	0.670949		chr6	1020125001	1020625000	0.658445
chr6	1122500001	1123000000	1.57175		chr6	1064000001	1064500000	1.02294		chr6	1072500001	1073000000	0.673931		chr6	1064000001	1064500000	0.802157
chr6	1122625001	1123125000	1.56805		chr6	1064125001	1064625000	1.01598		chr6	1072625001	1073125000	0.634208		chr6	1064125001	1064625000	0.790751
chr6	1139125001	1139625000	0.908652		chr6	1064250001	1064750000	1.03119		chr6	1103875001	1104375000	0.661903		chr6	1064250001	1064750000	0.797831
chr6	1139250001	1139750000	0.884535		chr6	1064375001	1064875000	1.0511		chr6	1104000001	1104500000	0.652757		chr6	1064375001	1064875000	0.803826
chr6	1139375001	1139875000	0.882377		chr6	1072250001	1072750000	0.762542		chr6	1104125001	1104625000	0.64283		chr6	1122500001	1123000000	1.64694
chr6	1144375001	1144875000	0.674509		chr6	1072375001	1072875000	0.754994		chr6	1104250001	1104750000	0.629924		chr6	1122625001	1123125000	1.66261
chr6	1144500001	1145000000	0.698705		chr6	1072500001	1073000000	0.76218		chr6	1122500001	1123000000	1.89532		chr6	1139125001	1139625000	0.881795
chr6	1144625001	1145125000	0.680797		chr6	1072625001	1073125000	0.71357		chr6	1122625001	1123125000	1.91342		chr6	1139250001	1139750000	0.856471
chr6	1144750001	1145250000	0.625056		chr6	1100875001	1101375000	0.673693		chr6	1122750001	1123250000	0.698981		chr6	1139375001	1139875000	0.851121
chr6	1155125001	1155625000	0.799705		chr6	1101000001	1101500000	0.66191		chr6	1122875001	1123375000	0.682749		chr6	1144375001	1144875000	0.592806
chr6	1155250001	1155750000	0.793333		chr6	1101125001	1101625000	0.668443		chr6	1123000001	1123500000	0.592677		chr6	1144500001	1145000000	0.623603
chr6	1155375001	1155875000	0.762648		chr6	1101250001	1101750000	0.66626		chr6	1130250001	1130750000	0.746043		chr6	1144625001	1145125000	0.614236
chr6	1155500001	1156000000	0.697907		chr6	1103875001	1104375000	0.784005		chr6	1130375001	1130875000	0.756142		chr6	1144750001	1145250000	0.585944
chr6	1245375001	1245875000	0.706794		chr6	1104000001	1104500000	0.773308		chr6	1130500001	1131000000	0.746167		chr6	1155125001	1155625000	0.772625
chr6	1245500001	1246000000	0.688497		chr6	1104125001	1104625000	0.761133		chr6	1130625001	1131125000	0.693545		chr6	1155250001	1155750000	0.761696
chr6	1274625001	1275125000	1.42412		chr6	1104250001	1104750000	0.741533		chr6	1135000001	1135500000	0.954444		chr6	1155375001	1155875000	0.736834
chr6	1274750001	1275250000	1.41599		chr6	1122500001	1123000000	1.79747		chr6	1135125001	1135625000	0.860994		chr6	1155500001	1156000000	0.67059
chr6	1274875001	1275375000	1.41856		chr6	1122625001	1123125000	1.83295		chr6	1139125001	1139625000	0.823603		chr6	1245375001	1245875000	0.640979
chr6	1275000001	1275500000	1.42146		chr6	1130250001	1130750000	0.855474		chr6	1139250001	1139750000	0.827648		chr6	1245500001	1246000000	0.659079
chr6	1290375001	1290875000	1.15808		chr6	1130375001	1130875000	0.868797		chr6	1139375001	1139875000	0.832448		chr6	1245625001	1246125000	0.594614
chr6	1290500001	1291000000	1.16987		chr6	1130500001	1131000000	0.863533		chr6	1155125001	1155625000	0.733657		chr6	1274625001	1275125000	1.43244
chr6	1290625001	1291125000	1.18048		chr6	1130625001	1131125000	0.752208		chr6	1155250001	1155750000	0.743735		chr6	1274750001	1275250000	1.4329
chr6	1290750001	1291250000	1.25747		chr6	1139125001	1139625000	0.83643		chr6	1155375001	1155875000	0.785335		chr6	1274875001	1275375000	1.43163
chr6	1336500001	1337000000	1.46182		chr6	1139250001	1139750000	0.843536		chr6	1155500001	1156000000	0.834451		chr6	1275000001	1275500000	1.4242
chr6	1384250001	1384750000	1.37404		chr6	1139375001	1139875000	0.85067		chr6	1245375001	1245875000	0.687941		chr6	1290375001	1290875000	1.10046
chr6	1384375001	1384875000	1.38095		chr6	1155125001	1155625000	0.801329		chr6	1245500001	1246000000	0.677838		chr6	1290500001	1291000000	1.10703
chr6	1384500001	1385000000	1.37122		chr6	1155250001	1155750000	0.815631		chr6	1245625001	1246125000	0.598041		chr6	1290625001	1291125000	1.10086
chr6	1384625001	1385125000	1.3672		chr6	1155375001	1155875000	0.815569		chr6	1274625001	1275125000	1.44359		chr6	1290750001	1291250000	1.12426
chr6	1465625001	1466125000	1.89103		chr6	1155500001	1156000000	0.832822		chr6	1274750001	1275250000	1.43295		chr6	1336500001	1337000000	1.49883
chr6	1550125001	1550625000	0.705976		chr6	1245375001	1245875000	0.7718		chr6	1274875001	1275375000	1.44346		chr6	1384250001	1384750000	1.31657
chr6	1550250001	1550750000	0.697017		chr6	1245500001	1246000000	0.79279		chr6	1275000001	1275500000	1.45774		chr6	1384375001	1384875000	1.32065
chr6	1550375001	1550875000	0.747746		chr6	1245625001	1246125000	0.72448		chr6	1290375001	1290875000	1.12408		chr6	1384500001	1385000000	1.32042
chr6	1580125001	1580625000	0.68456		chr6	1245750001	1246250000	0.650828		chr6	1290500001	1291000000	1.12742		chr6	1384625001	1385125000	1.31559
chr6	1580250001	1580750000	0.679287		chr6	1274625001	1275125000	1.49959		chr6	1290625001	1291125000	1.11253		chr6	1465625001	1466125000	1.74493
chr6	1580375001	1580875000	0.678211		chr6	1274750001	1275250000	1.50238		chr6	1290750001	1291250000	1.10961		chr6	1550125001	1550625000	0.597524
chr6	1580500001	1581000000	0.681762		chr6	1274875001	1275375000	1.50165		chr6	1336500001	1337000000	1.42971		chr6	1550250001	1550750000	0.593598
chr6	1581750001	1582250000	0.654152		chr6	1275000001	1275500000	1.50174		chr6	1384250001	1384750000	1.30891		chr6	1550375001	1550875000	0.633278
chr6	1581875001	1582375000	0.641646		chr6	1290375001	1290875000	1.27997		chr6	1384375001	1384875000	1.31564		chr6	1550500001	1551000000	0.577271
chr6	1582000001	1582500000	0.649943		chr6	1290500001	1291000000	1.27636		chr6	1384500001	1385000000	1.31713		chr6	1580125001	1580625000	0.633152
chr6	1633125001	1633625000	0.805261		chr6	1290625001	1291125000	1.24661		chr6	1384625001	1385125000	1.31115		chr6	1580250001	1580750000	0.639031
chr6	1633250001	1633750000	0.811188		chr6	1290750001	1291250000	1.22067		chr6	1465625001	1466125000	1.74656		chr6	1580375001	1580875000	0.638903
chr6	1633375001	1633875000	0.810224		chr6	1336500001	1337000000	1.74296		chr6	1544375001	1544875000	0.590207		chr6	1580500001	1581000000	0.648057
chr6	1633500001	1634000000	2.05307		chr6	1384250001	1384750000	1.41814		chr6	1580125001	1580625000	0.688249		chr6	1581750001	1582250000	0.593115
chr6	1650125001	1650625000	1.53768		chr6	1384375001	1384875000	1.41831		chr6	1580250001	1580750000	0.667612		chr6	1581875001	1582375000	0.590556
chr6	1650250001	1650750000	1.52501		chr6	1384500001	1385000000	1.41911		chr6	1580375001	1580875000	0.670134		chr6	1582000001	1582500000	0.589549
chr6	1650375001	1650875000	1.55534		chr6	1384625001	1385125000	1.42391		chr6	1580500001	1581000000	0.682432		chr6	1633125001	1633625000	0.779179
chr6	1650500001	1651000000	1.55574		chr6	1465625001	1466125000	1.76644		chr6	1581750001	1582250000	0.654766		chr6	1633250001	1633750000	0.787917
chr6	1723000001	1723500000	1.5301		chr6	1544375001	1544875000	0.671175		chr6	1581875001	1582375000	0.654926		chr6	1633375001	1633875000	0.782696
chr6	1723125001	1723625000	1.49906		chr6	1580125001	1580625000	0.662691		chr6	1582000001	1582500000	0.645281		chr6	1633500001	1634000000	2.00706
chr6	1723250001	1723750000	1.44951		chr6	1580250001	1580750000	0.672718		chr6	1633125001	1633625000	0.764687		chr6	1650125001	1650625000	1.54339
chr6	1723375001	1723875000	1.42842		chr6	1580375001	1580875000	0.668902		chr6	1633250001	1633750000	0.763321		chr6	1650250001	1650750000	1.50107
chr6	1790000001	1790500000	0.627258		chr6	1580500001	1581000000	0.678085		chr6	1633375001	1633875000	0.763186		chr6	1650375001	1650875000	1.56028
chr6	1790125001	1790625000	0.718336		chr6	1581875001	1582375000	0.663198		chr6	1633500001	1634000000	2.01498		chr6	1650500001	1651000000	1.57117
chr6	1790250001	1790750000	0.649844		chr6	1582000001	1582500000	0.664068		chr6	1650125001	1650625000	1.45524		chr6	1723000001	1723500000	1.29785
chr6	1813500001	1814000000	0.672691		chr6	1633125001	1633625000	1.00566		chr6	1650250001	1650750000	1.46963		chr6	1723125001	1723625000	1.28184
chr6	1813625001	1814125000	0.682763		chr6	1633250001	1633750000	1.00906		chr6	1650375001	1650875000	1.51374		chr6	1723250001	1723750000	1.27141
chr6	1813750001	1814250000	0.688507		chr6	1633375001	1633875000	0.963788		chr6	1650500001	1651000000	1.517		chr6	1723375001	1723875000	1.27111
chr6	1813875001	1814375000	0.754173		chr6	1633500001	1634000000	2.12632		chr6	1723000001	1723500000	1.32296		chr6	1790000001	1790500000	0.5682
chr6	1868250001	1868750000	0.753575		chr6	1650125001	1650625000	1.47484		chr6	1723125001	1723625000	1.32229		chr6	1790125001	1790625000	0.65183
chr6	1868375001	1868875000	0.740812		chr6	1650250001	1650750000	1.45098		chr6	1723250001	1723750000	1.30446		chr6	1790250001	1790750000	0.612383
chr6	1868500001	1869000000	0.764073		chr6	1650375001	1650875000	1.44898		chr6	1723375001	1723875000	1.28131		chr6	1813500001	1814000000	0.597508
chr6	1872750001	1873250000	1.10564		chr6	1650500001	1651000000	1.46335		chr6	1789875001	1790375000	0.598184		chr6	1813625001	1814125000	0.61146
chr6	1872875001	1873375000	1.1279		chr6	1723000001	1723500000	1.36434		chr6	1790000001	1790500000	0.616683		chr6	1813750001	1814250000	0.703235
chr6	1873000001	1873500000	1.17339		chr6	1723125001	1723625000	1.36697		chr6	1790125001	1790625000	0.684779		chr6	1813875001	1814375000	0.698948
chr6	1873125001	1873625000	1.22551		chr6	1723250001	1723750000	1.34736		chr6	1790250001	1790750000	0.739037		chr6	1866375001	1866875000	0.617155
chr6	1877500001	1878000000	1.98923		chr6	1723375001	1723875000	1.34161		chr6	1813500001	1814000000	0.624615		chr6	1866500001	1867000000	0.637615
chr6	1877625001	1878125000	2.05992		chr6	1790000001	1790500000	0.66794		chr6	1813625001	1814125000	0.631729		chr6	1866625001	1867125000	0.580921
chr6	1877750001	1878250000	2.05386		chr6	1790125001	1790625000	0.763255		chr6	1813750001	1814250000	0.720544		chr6	1866750001	1867250000	0.58656
chr6	1877875001	1878375000	2.0562		chr6	1790250001	1790750000	0.824205		chr6	1813875001	1814375000	0.710711		chr6	1868250001	1868750000	0.780742
chr6	1878250001	1878750000	0.694111		chr6	1813500001	1814000000	0.652738		chr6	1843000001	1843500000	0.588411		chr6	1868375001	1868875000	0.793138
chr6	1878375001	1878875000	0.678588		chr6	1813625001	1814125000	0.660829		chr6	1843125001	1843625000	0.594995		chr6	1868500001	1869000000	0.795438
chr6	1878500001	1879000000	0.625631		chr6	1813750001	1814250000	0.729793		chr6	1843250001	1843750000	0.622386		chr6	1872750001	1873250000	1.14549
chr6	1878625001	1879125000	0.63514		chr6	1813875001	1814375000	0.724377		chr6	1843375001	1843875000	0.636636		chr6	1872875001	1873375000	1.19324
chr6	1903000001	1903500000	1.51394		chr6	1843250001	1843750000	0.677495		chr6	1866375001	1866875000	0.664305		chr6	1873000001	1873500000	1.23133
chr6	1903125001	1903625000	0.926153		chr6	1843375001	1843875000	0.680751		chr6	1866500001	1867000000	0.666928		chr6	1873125001	1873625000	1.28371
chr6	1903250001	1903750000	1.1284		chr6	1866375001	1866875000	0.793301		chr6	1866625001	1867125000	0.624553		chr6	1877500001	1878000000	1.80557
chr6	1903375001	1903875000	0.936273		chr6	1866500001	1867000000	0.783449		chr6	1866750001	1867250000	0.639493		chr6	1877625001	1878125000	1.8241
chr6	1903500001	1904000000	0.759056		chr6	1866625001	1867125000	0.736408		chr6	1868250001	1868750000	0.807289		chr6	1877750001	1878250000	1.8141
chr6	1903625001	1904125000	0.964889		chr6	1866750001	1867250000	0.739421		chr6	1868375001	1868875000	0.827914		chr6	1877875001	1878375000	1.80963
chr6	1918000001	1918500000	0.625682		chr6	1868250001	1868750000	0.853897		chr6	1868500001	1869000000	0.82198		chr6	1903000001	1903500000	1.40724
chr6	1930125001	1930625000	0.69991		chr6	1868375001	1868875000	0.893125		chr6	1872750001	1873250000	1.0663		chr6	1903125001	1903625000	0.807684
chr7	108375001	108875000	0.766163		chr6	1868500001	1869000000	0.886061		chr6	1872875001	1873375000	1.13756		chr6	1903250001	1903750000	1.00537
chr7	152875001	153375000	0.782699		chr6	1872750001	1873250000	1.0273		chr6	1873000001	1873500000	1.17885		chr6	1903375001	1903875000	0.815016
chr7	153000001	153500000	0.794226		chr6	1872875001	1873375000	1.10024		chr6	1873125001	1873625000	1.24977		chr6	1903500001	1904000000	0.640288
chr7	153125001	153625000	0.792452		chr6	1873000001	1873500000	1.14718		chr6	1877500001	1878000000	1.83519		chr6	1903625001	1904125000	0.850872
chr7	153250001	153750000	0.748661		chr6	1873125001	1873625000	1.22321		chr6	1877625001	1878125000	1.85269		chr6	1930125001	1930625000	0.599814
chr7	286875001	287375000	0.72582		chr6	1877500001	1878000000	1.83932		chr6	1877750001	1878250000	1.84622		chr7	108375001	108875000	0.698194
chr7	287000001	287500000	0.660586		chr6	1877625001	1878125000	1.85268		chr6	1877875001	1878375000	1.84651		chr7	152875001	153375000	0.70035
chr7	307250001	307750000	0.763067		chr6	1877750001	1878250000	1.84224		chr6	1903000001	1903500000	1.49336		chr7	153000001	153500000	0.704698
chr7	307375001	307875000	0.767704		chr6	1877875001	1878375000	1.83916		chr6	1903125001	1903625000	0.887376		chr7	153125001	153625000	0.707183
chr7	307500001	308000000	0.771887		chr6	1903000001	1903500000	1.52726		chr6	1903250001	1903750000	1.0789		chr7	153250001	153750000	0.680328
chr7	307625001	308125000	0.785388		chr6	1903125001	1903625000	0.900093		chr6	1903375001	1903875000	0.887117		chr7	307250001	307750000	0.769278
chr7	343750001	344250000	0.708827		chr6	1903250001	1903750000	1.08582		chr6	1903500001	1904000000	0.713686		chr7	307375001	307875000	0.786849
chr7	343875001	344375000	0.683867		chr6	1903375001	1903875000	0.896755		chr6	1903625001	1904125000	0.931563		chr7	307500001	308000000	0.778026
chr7	344000001	344500000	0.666513		chr6	1903500001	1904000000	0.724024		chr6	1930125001	1930625000	0.639855		chr7	307625001	308125000	0.785884
chr7	402875001	403375000	1.57339		chr6	1903625001	1904125000	0.948684		chr7	108375001	108875000	0.794903		chr7	343750001	344250000	0.656204
chr7	403000001	403500000	1.56442		chr7	108375001	108875000	0.820827		chr7	152875001	153375000	0.64537		chr7	343875001	344375000	0.64355
chr7	403125001	403625000	1.56326		chr7	152875001	153375000	0.734138		chr7	153000001	153500000	0.675707		chr7	344000001	344500000	0.627196
chr7	403250001	403750000	0.795908		chr7	153000001	153500000	0.759161		chr7	153125001	153625000	0.67424		chr7	402875001	403375000	1.56862
chr7	458125001	458625000	0.676049		chr7	153125001	153625000	0.774804		chr7	153250001	153750000	0.65931		chr7	403000001	403500000	1.56138
chr7	458250001	458750000	0.677011		chr7	153250001	153750000	0.74256		chr7	247000001	247500000	0.585217		chr7	403125001	403625000	1.56006
chr7	458375001	458875000	0.648068		chr7	307250001	307750000	0.873396		chr7	307250001	307750000	0.811454		chr7	403250001	403750000	0.787989
chr7	458500001	459000000	0.628814		chr7	307375001	307875000	0.813616		chr7	307375001	307875000	0.741105		chr7	458125001	458625000	0.596328
chr7	460375001	460875000	0.628673		chr7	307500001	308000000	0.812366		chr7	307500001	308000000	0.75987		chr7	458250001	458750000	0.591086
chr7	460500001	461000000	0.620937		chr7	307625001	308125000	0.825313		chr7	307625001	308125000	0.770549		chr7	458375001	458875000	0.587981
chr7	460625001	461125000	0.616842		chr7	389375001	389875000	0.669831		chr7	389625001	390125000	0.60132		chr7	458500001	459000000	0.584659
chr7	460750001	461250000	1.39929		chr7	389500001	390000000	0.728765		chr7	389750001	390250000	0.633565		chr7	460375001	460875000	0.628861
chr7	461000001	461500000	0.749671		chr7	389625001	390125000	0.755024		chr7	402875001	403375000	1.52785		chr7	460500001	461000000	0.609343
chr7	461125001	461625000	0.749435		chr7	389750001	390250000	0.804778		chr7	403000001	403500000	1.52243		chr7	460625001	461125000	0.609135
chr7	461250001	461750000	0.747367		chr7	402875001	403375000	1.55687		chr7	403125001	403625000	1.52266		chr7	460750001	461250000	1.38993
chr7	461375001	461875000	0.745982		chr7	403000001	403500000	1.54516		chr7	403250001	403750000	0.749884		chr7	461000001	461500000	0.762963
chr7	494875001	495375000	1.10438		chr7	403125001	403625000	1.54462		chr7	458125001	458625000	0.595977		chr7	461125001	461625000	0.762913
chr7	565375001	565875000	1.55199		chr7	403250001	403750000	0.784115		chr7	458250001	458750000	0.594828		chr7	461250001	461750000	0.772435
chr7	565500001	566000000	1.58821		chr7	458125001	458625000	0.664501		chr7	458375001	458875000	0.595956		chr7	461375001	461875000	0.779325
chr7	692625001	693125000	1.43029		chr7	458250001	458750000	0.683861		chr7	458500001	459000000	0.589457		chr7	494875001	495375000	1.05569
chr7	692750001	693250000	1.45202		chr7	458375001	458875000	0.678771		chr7	460375001	460875000	0.598459		chr7	565375001	565875000	1.51433
chr7	692875001	693375000	1.45993		chr7	458500001	459000000	0.671614		chr7	460500001	461000000	0.581499		chr7	565500001	566000000	1.55775
chr7	693000001	693500000	1.49845		chr7	460750001	461250000	1.39759		chr7	460625001	461125000	0.582231		chr7	652875001	653375000	0.572176
chr7	867875001	868375000	0.661881		chr7	461000001	461500000	0.759289		chr7	460750001	461250000	1.36631		chr7	692625001	693125000	1.34634
chr7	868000001	868500000	0.667251		chr7	461125001	461625000	0.758858		chr7	461000001	461500000	0.798963		chr7	692750001	693250000	1.34616
chr7	868125001	868625000	0.66427		chr7	461250001	461750000	0.76614		chr7	461125001	461625000	0.798636		chr7	692875001	693375000	1.34644
chr7	1029625001	1030125000	2.15411		chr7	461375001	461875000	0.764431		chr7	461250001	461750000	0.784456		chr7	693000001	693500000	1.34538
chr7	1029750001	1030250000	2.17536		chr7	494875001	495375000	1.11315		chr7	461375001	461875000	0.768224		chr7	867875001	868375000	0.687512
chr7	1029875001	1030375000	1.80189		chr7	565375001	565875000	1.50523		chr7	494875001	495375000	0.960764		chr7	868000001	868500000	0.715629
chr7	1030000001	1030500000	1.83515		chr7	565500001	566000000	1.50794		chr7	565375001	565875000	1.38672		chr7	868125001	868625000	0.724378
chr7	1031375001	1031875000	1.67485		chr7	692625001	693125000	1.36919		chr7	565500001	566000000	1.38609		chr7	868250001	868750000	0.60997
chr7	1031500001	1032000000	1.78349		chr7	692750001	693250000	1.35817		chr7	692625001	693125000	1.37654		chr7	1029625001	1030125000	2.13712
chr7	1031625001	1032125000	1.75904		chr7	692875001	693375000	1.35531		chr7	692750001	693250000	1.37985		chr7	1029750001	1030250000	2.13139
chr7	1031750001	1032250000	1.70122		chr7	693000001	693500000	1.33071		chr7	692875001	693375000	1.3836		chr7	1029875001	1030375000	1.74095
chr7	1035500001	1036000000	0.651966		chr7	749250001	749750000	0.656361		chr7	693000001	693500000	1.37299		chr7	1030000001	1030500000	1.72283
chr7	1035625001	1036125000	0.706592		chr7	749375001	749875000	0.697076		chr7	867875001	868375000	0.60501		chr7	1031375001	1031875000	1.53319
chr7	1058500001	1059000000	0.819453		chr7	867875001	868375000	0.765935		chr7	868000001	868500000	0.627872		chr7	1031500001	1032000000	1.67179
chr7	1193250001	1193750000	1.23262		chr7	868000001	868500000	0.73348		chr7	868125001	868625000	0.639798		chr7	1031625001	1032125000	1.6783
chr7	1193375001	1193875000	1.23085		chr7	868125001	868625000	0.70919		chr7	1029625001	1030125000	2.22102		chr7	1031750001	1032250000	1.66336
chr7	1193500001	1194000000	1.23663		chr7	1029625001	1030125000	2.1944		chr7	1029750001	1030250000	2.21215		chr7	1058500001	1059000000	0.766156
chr7	1193625001	1194125000	1.24346		chr7	1029750001	1030250000	2.19855		chr7	1029875001	1030375000	1.82642		chr7	1193250001	1193750000	1.19797
chr7	1263250001	1263750000	0.634115		chr7	1029875001	1030375000	1.81829		chr7	1030000001	1030500000	1.80318		chr7	1193375001	1193875000	1.20148
chr7	1263375001	1263875000	0.631631		chr7	1030000001	1030500000	1.81233		chr7	1031375001	1031875000	1.60796		chr7	1193500001	1194000000	1.22145
chr7	1263500001	1264000000	0.616093		chr7	1031375001	1031875000	1.71545		chr7	1031500001	1032000000	1.7276		chr7	1193625001	1194125000	1.22881
chr7	1263625001	1264125000	0.617106		chr7	1031500001	1032000000	1.81428		chr7	1031625001	1032125000	1.71776		chr7	1263250001	1263750000	0.575872
chr7	1264125001	1264625000	0.748311		chr7	1031625001	1032125000	1.79074		chr7	1031750001	1032250000	1.67092		chr7	1263375001	1263875000	0.576257
chr7	1264250001	1264750000	0.776502		chr7	1031750001	1032250000	1.72077		chr7	1058500001	1059000000	0.765322		chr7	1263500001	1264000000	0.583917
chr7	1264375001	1264875000	0.779534		chr7	1035250001	1035750000	0.767709		chr7	1193250001	1193750000	1.11775		chr7	1263625001	1264125000	0.573363
chr7	1264500001	1265000000	0.77234		chr7	1035375001	1035875000	0.762588		chr7	1193375001	1193875000	1.12222		chr7	1264125001	1264625000	0.688862
chr7	1274750001	1275250000	0.691964		chr7	1035500001	1036000000	0.732021		chr7	1193500001	1194000000	1.15739		chr7	1264250001	1264750000	0.711151
chr7	1274875001	1275375000	0.709459		chr7	1035625001	1036125000	0.711534		chr7	1193625001	1194125000	1.17151		chr7	1264375001	1264875000	0.709219
chr7	1275000001	1275500000	0.710131		chr7	1058500001	1059000000	0.835991		chr7	1264125001	1264625000	0.612118		chr7	1264500001	1265000000	0.706423
chr7	1321250001	1321750000	0.847192		chr7	1144125001	1144625000	0.694452		chr7	1264250001	1264750000	0.616371		chr7	1274750001	1275250000	0.676302
chr7	1321375001	1321875000	0.859243		chr7	1144250001	1144750000	0.682414		chr7	1264375001	1264875000	0.61585		chr7	1274875001	1275375000	0.685697
chr7	1321500001	1322000000	0.638929		chr7	1193250001	1193750000	1.17847		chr7	1264500001	1265000000	0.618635		chr7	1275000001	1275500000	0.686096
chr7	1321625001	1322125000	0.653098		chr7	1193375001	1193875000	1.17937		chr7	1274750001	1275250000	0.670293		chr7	1321250001	1321750000	0.800091
chr7	1601625001	1602125000	0.983945		chr7	1193500001	1194000000	1.18553		chr7	1274875001	1275375000	0.688295		chr7	1321375001	1321875000	0.809897
chr7	1601750001	1602250000	0.996221		chr7	1193625001	1194125000	1.18331		chr7	1275000001	1275500000	0.687685		chr7	1321500001	1322000000	0.589651
chr7	1601875001	1602375000	1.00964		chr7	1209000001	1209500000	0.690678		chr7	1321250001	1321750000	0.845739		chr7	1321625001	1322125000	0.595975
chr7	1602000001	1602500000	1.01753		chr7	1209125001	1209625000	0.728394		chr7	1321375001	1321875000	0.841616		chr7	1601625001	1602125000	0.969458
chr7	1618500001	1619000000	0.637428		chr7	1209250001	1209750000	0.721814		chr7	1321500001	1322000000	0.603204		chr7	1601750001	1602250000	0.988973
chr7	1640375001	1640875000	0.737234		chr7	1264125001	1264625000	0.676054		chr7	1321625001	1322125000	0.610296		chr7	1601875001	1602375000	0.981483
chr7	1640500001	1641000000	0.730926		chr7	1264250001	1264750000	0.674083		chr7	1601625001	1602125000	0.969484		chr7	1602000001	1602500000	0.97628
chr7	1640625001	1641125000	0.75242		chr7	1264375001	1264875000	0.674797		chr7	1601750001	1602250000	0.993955		chr7	1640375001	1640875000	0.720534
chr7	1640750001	1641250000	0.761703		chr7	1264500001	1265000000	0.681305		chr7	1601875001	1602375000	1.00554		chr7	1640500001	1641000000	0.703883
chr7	1704875001	1705375000	0.856408		chr7	1274750001	1275250000	0.759043		chr7	1602000001	1602500000	0.988206		chr7	1640625001	1641125000	0.703853
chr7	1705000001	1705500000	0.856209		chr7	1274875001	1275375000	0.743765		chr7	1640375001	1640875000	0.785678		chr7	1640750001	1641250000	0.710756
chr7	1737250001	1737750000	1.45474		chr7	1275000001	1275500000	0.739489		chr7	1640500001	1641000000	0.749346		chr7	1704875001	1705375000	0.808646
chr7	1737375001	1737875000	1.46265		chr7	1321250001	1321750000	0.888607		chr7	1640625001	1641125000	0.752383		chr7	1705000001	1705500000	0.807137
chr7	1737500001	1738000000	1.49786		chr7	1321375001	1321875000	0.895976		chr7	1640750001	1641250000	0.757068		chr7	1737250001	1737750000	1.47174
chr7	1737625001	1738125000	1.49881		chr7	1321500001	1322000000	0.652936		chr7	1704875001	1705375000	0.815702		chr7	1737375001	1737875000	1.44663
chr7	1830375001	1830875000	1.78994		chr7	1321625001	1322125000	0.662026		chr7	1705000001	1705500000	0.810895		chr7	1737500001	1738000000	1.42177
chr7	1830500001	1831000000	1.78928		chr7	1601625001	1602125000	1.01111		chr7	1737250001	1737750000	1.47418		chr7	1737625001	1738125000	1.41099
chr7	1830625001	1831125000	1.76827		chr7	1601750001	1602250000	1.07458		chr7	1737375001	1737875000	1.46034		chr7	1830375001	1830875000	1.71277
chr7	1830750001	1831250000	1.69102		chr7	1601875001	1602375000	1.08195		chr7	1737500001	1738000000	1.45578		chr7	1830500001	1831000000	1.70884
chr7	1851000001	1851500000	0.672141		chr7	1602000001	1602500000	1.08811		chr7	1737625001	1738125000	1.42932		chr7	1830625001	1831125000	1.68244
chr7	1851125001	1851625000	0.668629		chr7	1640375001	1640875000	0.828834		chr7	1830375001	1830875000	1.63252		chr7	1830750001	1831250000	1.66946
chr7	1851250001	1851750000	0.6601		chr7	1640500001	1641000000	0.818126		chr7	1830500001	1831000000	1.65639		chr7	1851000001	1851500000	0.626121
chr7	1851375001	1851875000	0.659269		chr7	1640625001	1641125000	0.831533		chr7	1830625001	1831125000	1.66684		chr7	1851125001	1851625000	0.62412
chr7	1984000001	1984500000	0.633957		chr7	1640750001	1641250000	0.834934		chr7	1830750001	1831250000	1.70955		chr7	1851250001	1851750000	0.62176
chr7	2079500001	2080000000	0.67993		chr7	1704875001	1705375000	0.942768		chr7	2079500001	2080000000	0.62552		chr7	1851375001	1851875000	0.621226
chr7	2079625001	2080125000	0.67937		chr7	1705000001	1705500000	0.941924		chr7	2079625001	2080125000	0.625873		chr7	1919375001	1919875000	0.578276
chr7	2079750001	2080250000	0.679232		chr7	1737250001	1737750000	1.53088		chr7	2079750001	2080250000	0.625363		chr7	2079500001	2080000000	0.625115
chr7	2079875001	2080375000	0.6674		chr7	1737375001	1737875000	1.50742		chr7	2079875001	2080375000	0.63829		chr7	2079625001	2080125000	0.628817
chr7	2132375001	2132875000	0.893721		chr7	1737500001	1738000000	1.51478		chr7	2113750001	2114250000	0.601957		chr7	2079750001	2080250000	0.631359
chr7	2132500001	2133000000	0.864358		chr7	1737625001	1738125000	1.50375		chr7	2113875001	2114375000	0.599185		chr7	2079875001	2080375000	0.636952
chr7	2132625001	2133125000	0.851756		chr7	1830375001	1830875000	1.71258		chr7	2114000001	2114500000	0.589183		chr7	2132375001	2132875000	0.71822
chr7	2132750001	2133250000	0.821446		chr7	1830500001	1831000000	1.72494		chr7	2114125001	2114625000	0.590306		chr7	2132500001	2133000000	0.705938
chr8	72250001	72750000	1.20225		chr7	1830625001	1831125000	1.7248		chr7	2132375001	2132875000	0.755067		chr7	2132625001	2133125000	0.697984
[truncated: 86 more rows]

## Sheet: Table S7
Table S7 Genomic region with top 5% XP-CLR values
[truncated: 14,006 more rows]

[truncated: 7 more sheets: Table S8, Table S9, Table S10, Table S11, Table S12, Table S13, Table S14]
